# Supplementary material for: Cell specificity dictates similarities in gene expression in multiple sclerosis, Parkinson’s disease, and Alzheimer’s disease
Source: PLoS One. 2017 Jul 17;12(7):e0181349. doi: 10.1371/journal.pone.0181349 (PMC5513529; doi:10.1371/journal.pone.0181349)
Supplement: S1 Table — (XLSX) [file pone.0181349.s001.xlsx]

## Sheet: Astrocyte
AD	Log2(AD/Control)		MS	Log2(MS/Control)		PD	Log2(PD/Control)
A2M	0.0698761		A2M	0.395101		A2M	0.663188
AASS	-0.0835391		ABCB9	-0.205024		ABCB9	-0.0611002
ABCB9	-0.126818		ACOT11	0.398924		AC007325.2	-0.338591
AC007325.2	-0.00453917		ACSBG1	0.265073		ACSBG1	0.195219
ACOT11	-0.0271575		ACSL6	-0.358365		ACSL6	-0.13975
ACSBG1	-0.198042		ACSS1	0.145809		ACSS1	0.067893
ACSF2	0.0667783		ADHFE1	-0.0829125		ADCYAP1R1	0.172264
ACSL6	-0.0788368		ADORA2B	0.405026		ADHFE1	-0.20535
ACSS1	0.11855		ADRA2A	0.0605708		AGT	0.104669
ADCYAP1R1	0.0532544		AGT	0.308702		AIFM3	0.0128199
ADHFE1	-0.15128		ALDH1L1	0.525682		AK4	0.487176
ADORA2B	-0.0772348		ALDOC	-0.0951498		ALDH1L1	0.409734
ADRBK2	0.0059786		ALPL	0.0517992		ALDOC	-0.27684
AGT	-0.134413		AMOT	0.150967		ALS2CL	0.252408
AIFM3	0.108826		AQP4	0.592213		AQP4	0.420034
AK4	0.0603934		AQP9	0.256221		AQP9	0.307733
ALDH1L1	0.115688		ATP1A2	0.169438		ARHGEF26	0.409229
ALDOC	-0.127854		ATP1B2	0.286436		ATP1A2	0.486917
ALPK1	0.0268218		AXL	0.270161		ATP1B2	0.397252
ALPL	-0.234481		BAALC	0.0591526		AXL	0.397835
ALS2CL	-0.0629992		BDNF	-0.0737507		BAALC	0.0653236
APPL2	0.0280582		BOC	0.2886		BHLHE40	-0.32866
AQP4	0.0406676		C9orf116	-0.254375		BMPR1B	0.461105
ARHGEF26	0.00950926		CA5B	-0.0819726		BOC	0.224581
ATP13A4	-0.0630474		CA8	7.19364e-05		C2orf72	0.191636
ATP1A2	-0.0351292		CAMK2G	0.108839		C4A	0.222393
ATP1B2	-0.115725		CAPN11	-0.435444		C4B	0.222393
AXL	0.0573478		CBS	0.144659		CAMK2G	-0.49036
BAALC	-0.130735		CCDC3	0.286054		CCDC3	-0.123145
BHLHE40	-0.113911		CCND2	0.0434164		CCND2	-0.546147
BMPR1B	0.0128054		CD44	1.01609		CHST1	-0.516332
BOC	-0.0303545		CHST1	0.0520185		CIDEB	0.257223
C15orf52	0.0569952		CLDN10	0.15951		CLDN10	0.336684
C2CD4B	0.0339245		CLU	-0.00177515		CLU	-0.0787215
C2orf72	-0.0475687		CMYA5	-0.132437		CMYA5	-0.0594469
C2orf82	-0.0783773		COL4A5	-0.221527		CYBRD1	0.328376
C4A	0.258561		CRB2	0.240127		CYP4F12	0.196389
C4B	0.258561		CTH	-0.0969693		DAAM2	0.0703537
C9orf116	-0.145376		CYBRD1	0.438905		DCLK1	-0.734374
CAMK2G	0.00786588		CYP1B1	0.278075		DDR2	0.640388
CBS	0.160321		CYR61	0.00714294		DHTKD1	-0.134719
CBSL	0.160321		DAAM2	-0.316152		DNALI1	0.318426
CCDC3	-0.111323		DDIT4L	0.981804		DRP2	0.0285308
CCDC80	-0.0379081		DDR2	0.386923		DTNA	0.559278
CCND2	-0.237817		DGKB	-0.02906		EGFR	0.292959
CD44	0.243198		DHTKD1	0.0834148		EMP2	0.381494
CECR2	0.00476481		DIO2	-0.380098		EPHB3	0.114093
CHRDL1	-0.250091		DMD	0.209821		ERBB2	0.0626587
CHST1	0.0153663		DNAI1	0.176323		ETV4	0.364169
CIDEB	0.0123574		DNALI1	0.470655		EZR	0.423166
CLDN10	0.0344995		DTNA	0.921623		FABP7	-0.111415
CLU	0.041407		DYNLRB2	-0.0410439		FADS2	0.152431
CMYA5	-0.0681592		ECHDC2	0.19822		FAM69C	0.0660198
COL4A5	0.304952		EGFR	0.727965		FAM84A	-0.314837
CSPP1	0.0115895		EPHX2	-0.201589		FGD4	0.665986
CYBRD1	-0.00979347		F3	0.531656		FGF1	0.153179
CYP1B1	-0.0388522		FABP7	0.208375		FGFR1	0.101853
CYP4F12	-0.114605		FADS2	-0.0135287		FGFR2	0.174584
CYR61	0.336494		FGFR3	0.145967		FGFR3	-0.0844434
DAAM2	0.133049		FJX1	-0.234508		FOLH1	-0.367477
DCLK1	-0.151437		FOS	-0.443624		FOS	0.320735
DDHD1	-0.0791743		FRAS1	-0.0928533		FXYD1	-0.181964
DDIT4L	0.168675		FRMPD1	-0.175562		GABBR2	-1.23698
DDR2	0.0583581		FXYD1	0.353968		GABRA4	-0.0924084
DHTKD1	-0.0546519		GABBR2	-0.0973019		GABRB1	-0.0822828
DIO2	-0.352868		GABRB1	0.223833		GDPD2	0.0120574
DMD	0.0386525		GAS1	-0.00837075		GFAP	0.110895
DNALI1	0.230739		GCNT4	0.105404		GJA1	0.733268
DRP2	-0.282936		GFAP	1.0374		GJB6	0.486774
DTNA	0.130368		GJA1	0.681997		GLI3	0.325272
ECHDC2	0.00499708		GJB6	0.534805		GLUD1	0.186272
EEPD1	0.0166266		GLB1L	-0.0781684		GLUD2	-0.0223086
EGFR	0.0633848		GLDC	-0.0892627		GPR156	0.0265025
ELOVL2	-0.0846705		GLUD1	0.144709		GRIN2C	0.0631167
EMP2	-0.028896		GPAM	0.401197		GRM3	-0.0936693
ENTPD2	-0.00606246		GPC4	0.411803		GRM5	-0.408448
EPHB3	-0.0717223		GPC6	0.0446123		HSD11B1	0.59201
EPHX2	-0.205114		GPT	0.0214911		HTRA1	0.310712
ERBB2	-0.120487		GREB1	-0.020309		ID4	0.603461
ETV4	0.0107813		GRHL1	0.0701772		IRS2	0.154572
EVC	-0.00707693		GRIN2C	0.302503		ITGA7	0.23397
EZR	0.0372086		GRM3	-0.277777		KCNC4	-0.291826
F3	-0.146684		GRM5	0.189817		KCNN3	0.704475
FABP7	0.11485		HECTD2	-0.166496		KLF15	0.271061
FADS2	-0.118102		HES5	0.179184		LGI4	0.0461085
FAM181A	-0.031812		HEY2	-0.00425176		LRIG1	0.301262
FAM69C	-0.165956		HSD11B1	-1.30741		LRRC23	-0.0367911
FAM84A	0.0307658		HTRA1	0.0646718		MACF1	0.247625
FGD4	0.278569		HYAL1	0.345745		MEGF10	0.498695
FGD6	-0.0237301		ID3	0.765811		MFAP3L	0.481125
FGF1	0.158472		ID4	0.562418		MGST1	0.509852
FGF2	0.163515		IGFBP2	-0.292434		MLC1	0.16224
FGFR1	-0.0197235		IRS2	0.0167606		MMP14	0.0864761
FGFR2	0.0447272		KCNC4	0.0330068		MUC1	0.510316
FGFR3	-0.200553		KCNN2	-0.171505		MYLK2	-0.0166627
FJX1	-0.166705		KCNN3	0.565216		NCAN	0.0276079
FOLH1	-0.108539		KLF15	0.55764		NDRG2	-0.122665
FOS	0.679396		LENG8	0.0285816		NGEF	-0.552581
FRAS1	0.255588		LGI4	0.385206		NMB	-0.052844
FXYD1	-0.0941832		LGR4	0.197777		NOTCH2	0.542317
GABBR2	-0.187608		LIX1	0.183692		NOTCH3	0.355116
GABRA4	-0.0113617		LRIG1	0.398143		NPAS2	-0.0490149
GABRB1	-0.0286059		LRRC23	0.0836909		NPHP3-ACAD11	0.360594
GABRG1	0.0321026		MACF1	0.344176		NR2E1	0.449339
GAS1	0.034392		MAMDC2	0.131926		NRARP	0.0874219
GDPD2	-0.00487934		MAPK4	0.31688		NTRK3	0.0539483
GFAP	0.40388		MFGE8	0.193558		NTSR2	0.0195287
GJA1	0.235316		MGST1	0.884699		P2RX6	0.0735517
GJB6	0.0175194		MTMR11	0.183336		P4HA3	0.123778
GLDC	-0.204531		MUC1	1.12835		PALLD	0.952053
GLI1	-0.0176797		MYLK2	0.163979		PAMR1	0.016417
GLI3	-0.115227		NDP	0.212514		PAQR6	-0.296142
GLIS3	0.0252455		NDRG2	0.0419816		PAX6	0.594707
GLUD1	-0.226299		NGEF	-0.394195		PBXIP1	0.52584
GLUD2	-0.304661		NPAS2	-0.0528481		PCDHGC5	-0.288534
GPAM	-0.0354633		NPAS3	0.234715		PDGFRB	0.452425
GPR156	0.0536219		NPHP3	0.0518261		PDK4	1.12887
GPT	-0.0593142		NR2E1	0.367615		PLD2	0.132992
GREB1	0.207438		NR4A2	-0.31799		PLPP3	0.493823
GRIN2C	-0.115338		NTRK3	0.261132		PLXNB1	0.171246
GRM3	-0.149974		NTSR2	0.287697		PPARA	0.385246
GRM5	-0.0627599		P4HA2	0.507278		PPP1R3C	0.58056
GULP1	-0.125247		PALLD	0.589163		PROCA1	0.266347
HECTD2	-0.101826		PAPSS2	0.326729		PRODH	-0.338591
HES5	-0.42124		PAQR6	-0.460623		PRRX2	0.2361
HEY2	0.115438		PAX6	0.542002		PTAR1	0.592854
HIF3A	0.214443		PDE9A	0.0153435		PTN	0.419461
HSD11B1	0.274766		PDGFRB	0.533451		PTPRZ1	0.666025
HTRA1	-0.0303		PDK4	0.829784		RASL11B	-0.283512
ID3	0.291344		PDPN	0.179035		RDH5	0.155999
ID4	0.202553		PDYN	0.62943		RFX4	0.646791
IGDCC4	0.194784		PER3	0.229834		RGMA	-0.089451
IGFBP2	-0.254601		PLA2G7	-0.208076		RGS7	-0.7195
IL17RD	-0.0309676		PLCD4	-0.0406248		RNF215	0.0547324
IRS2	0.192711		PLD2	0.0924856		RORB	-0.18283
ITGA6	0.105469		PLXNB1	0.31593		S1PR1	0.265432
ITGA7	0.00312145		POU3F2	0.217101		SCARA3	0.272281
KCNC4	-0.0779293		PPIL6	0.0591266		SFXN5	0.154933
KCNN2	-0.00662091		PPP1R3C	0.199159		SH3PXD2B	0.0788301
KCNN3	-0.0247669		PROCA1	0.0854559		SIX5	0.118135
KIAA1161	0.0603256		PRODH	0.155675		SLC13A3	0.000741192
KLF15	0.172644		PTN	-0.135529		SLC1A2	0.227004
KLF4	0.311535		PTPN13	0.294732		SLC1A3	0.830738
LENG8	-0.0343207		PTPRZ1	0.258836		SLC1A4	-0.0943903
LGI4	-0.035406		RASA2	0.130238		SLC25A18	0.730231
LGR4	0.20746		RASGRP1	-0.38019		SLC27A1	-0.00643984
LIX1	-0.0123891		RASL11A	-0.0595183		SLC4A4	0.447937
LRIG1	0.0393509		RASL11B	0.14102		SLC6A1	-0.132417
LRRC23	0.0302223		RAVER2	0.0830916		SLC7A2	0.543605
LRRK2	-0.00116489		RBPMS2	0.32578		SLC9A3R1	0.418794
LRTM2	-0.123879		RDH5	0.402632		SORL1	-0.327537
LTBP1	0.0304623		RGMA	0.101937		SOX2	0.553471
MACF1	0.0812633		RGS20	0.177029		SOX9	0.821324
MAP7D3	-0.0286558		RGS7	-0.273195		SPARCL1	-0.0781666
MAPK4	-0.0716293		RORB	0.341154		SPRY2	0.265582
MCC	0.0488405		SCARA3	0.616001		ST6GALNAC5	-0.658361
MEGF10	0.171644		SCG3	-0.206521		STON2	0.649663
MFAP3L	0.0858536		SFRP1	-0.34409		SYNE1	-0.297281
MFGE8	-0.0400044		SFXN5	0.0901299		SYPL2	0.270516
MGST1	-0.023134		SH3PXD2B	0.0732766		TGFB2	0.593041
MLC1	-0.111682		SIX5	0.528009		THBS4	0.219058
MMP14	-0.0195908		SLC13A5	0.0211331		TIMP3	0.288631
MTMR11	0.105644		SLC15A2	0.23266		TPBG	-0.350176
MUC1	0.0120039		SLC1A2	0.203171		TRIL	-0.207435
MYLK2	-0.0163442		SLC1A3	0.523116		TRIM9	0.123643
NCAN	-0.0910983		SLC1A4	0.138159		TRPS1	0.445179
NDP	0.0826825		SLC25A18	0.286076		TSKU	0.201454
NDRG2	-0.0982924		SLC25A34	0.301547		TST	0.185712
NEK8	-0.0255761		SLC27A1	0.0262257		TULP3	0.505591
NGEF	-0.290896		SLC39A12	1.03594		VEGFA	0.0781839
NHSL1	0.0238353		SLC4A4	0.252319		VIT	-0.21135
NMB	-0.0815235		SLC6A1	-0.201874		WWC1	0.158416
NOTCH2	0.0136567		SLC7A10	-0.00566255		ZNRF3	0.354384
NOTCH3	-0.138713		SLC7A2	0.809369
NPAS2	-0.0420661		SLC9A3R1	0.23564
NPAS3	0.0703746		SNCAIP	-0.0564229
NPFF	0.033443		SORCS2	-0.0617483
NPHP3	0.0500873		SORL1	-0.0573401
NPHP3-ACAD11	0.137294		SOX9	0.694855
NR2E1	-0.0134703		SPARCL1	-0.0643332
NR4A2	0.155529		SPRY2	-0.0300655
NR4A3	-0.284387		ST6GALNAC5	-0.31273
NRARP	-0.073631		STK38L	0.247434
NTRK3	-0.117947		THBS4	-0.245582
NTSR2	-0.33554		TNFRSF19	0.110472
OTX1	-0.0475731		TRIM9	-0.203541
P2RX6	-0.0411524		TRPS1	0.569858
P4HA2	0.14804		TST	0.170023
P4HA3	-0.0682008		TULP3	0.26186
PALLD	0.136041		UCP3	0.13794
PAMR1	-0.266453		UPP1	0.166676
PAPSS2	-0.0149253		VAV3	0.266744
PAQR6	-0.08292		WNT7A	-0.308532
PAX6	0.142395		WWC1	0.173407
PBXIP1	0.0164191
PCDHGC5	-0.238312
PDE9A	0.0477821
PDGFRB	0.0847254
PDK4	0.295075
PER3	-0.0685211
PHKG1	-0.0623804
PIPOX	0.0620693
PLAGL1	0.174525
PLCH1	0.00957102
PLD2	0.0107932
PLPP3	-0.0509581
PLXNB1	0.1887
POU3F2	0.144537
PPARA	0.122238
PPP1R3C	-0.183436
PROCA1	-0.0135208
PRODH	-0.00453917
PRRX2	-0.0455641
PTAR1	0.151828
PTCH1	0.199765
PTN	-0.189924
PTPN13	0.215066
PTPRZ1	0.157997
RANBP3L	0.16652
RASA2	-0.00514812
RASGRP1	-0.0981554
RASL11B	-0.0943155
RBPMS2	0.112292
RDH5	0.044831
RFX4	0.224284
RGMA	-0.0102642
RGS20	-0.102511
RGS7	-0.233028
RNF215	-0.0438843
RORB	-0.0272986
RSPH1	-0.147673
S1PR1	0.0522324
SCARA3	0.0920567
SCG3	-0.342091
SFRP1	0.178974
SFXN5	-0.0927776
SH3PXD2B	0.178471
SIX5	-0.0506121
SLC13A3	-0.0535043
SLC13A5	-0.275636
SLC14A1	0.245188
SLC15A2	0.0542412
SLC1A2	-0.31773
SLC1A3	0.00270982
SLC1A4	-0.238351
SLC25A18	0.171601
SLC25A34	0.0187686
SLC27A1	-0.0473305
SLC39A12	0.317776
SLC4A4	-0.262976
SLC6A1	-0.123862
SLC6A11	-0.108598
SLC7A10	-0.0977088
SLC7A11	-0.187706
SLC7A2	0.328916
SLC9A3R1	0.020554
SMYD1	-0.0223071
SNCAIP	-0.0948806
SNED1	-0.121972
SORCS2	-0.170187
SORL1	0.0919028
SOX1	-0.014886
SOX2	0.187162
SOX9	0.189261
SPARCL1	0.00240441
SPRY2	-0.0551094
ST6GALNAC5	-0.334378
STK38L	0.08938
STON2	0.0447199
SYNE1	-0.122856
TGFB2	0.205502
THBS4	0.00892752
TIMP3	-0.0622401
TLCD1	-0.348548
TMEM200C	-0.0674089
TPBG	0.0788382
TRIL	-0.0370827
TRIM9	-0.182086
TRPS1	0.0972883
TSKU	-0.0736105
TST	-0.163822
TULP3	0.0164036
UCP3	-0.0175511
UPP1	-0.0369274
VAV3	0.162154
VEGFA	-0.250648
WWC1	-0.0318117
ZNRF3	-0.0265708

## Sheet: Endothelia
AD	Log2(AD/Control)		MS	Log2(MS/Control)		PD	Log2(PD/Control)
ABC7-42404400C24.1	-0.0349186		ABCB1	0.469991		ABCG2	0.657124
ABCB1	-0.157312		ABCC4	0.485138		ABLIM1	0.145672
ABCG2	-0.080058		ABLIM1	0.189602		ADCY4	0.0316411
ABLIM1	-0.00818619		ACVRL1	0.308938		AHNAK	0.846783
ACSS3	0.247146		ADAMTSL2	-0.249486		AKAP12	0.0151201
ACVRL1	-0.0386276		ADCY4	0.10798		AKAP2	0.068175
ADCY4	-0.0476343		ADM	0.407098		AKR1C1	0.0630481
ADM	0.00111018		ADORA2A	0.378886		AKR1C2	0.0630481
AHNAK	0.23919		AHNAK	0.586309		ANKRD37	0.81967
AKAP12	-0.0159123		AKAP12	-0.0218356		ANXA2	0.838065
AKAP2	0.062831		AKR1C3	0.788914		APCDD1	0.165871
AKR1C1	0.187451		ALDH1A1	-0.122252		APLN	0.230705
AKR1C2	0.187451		ANGPTL4	0.691468		APLNR	-0.416732
AKR1C3	0.337464		ANKRD37	0.501607		APOLD1	0.276412
ALDH1A1	-0.464294		ANXA1	0.55013		ARHGAP29	0.897248
ANGPTL4	-0.188426		ANXA3	0.447196		ARHGEF15	0.0779825
ANKRD37	0.104803		APCDD1	0.0965371		ARHGEF5	0.00521885
ANXA1	0.17119		APOLD1	0.268249		ATP10A	0.107825
ANXA2	0.0548304		ART3	0.35498		BCAM	0.0883415
APCDD1	-0.0516116		BAMBI	0.0475819		BCL6B	0.0549567
APLN	-0.0273201		BOK	-0.215279		BEST1	0.102946
APLNR	-0.0526159		BSG	0.166061		BOK	0.00055663
APOLD1	0.14567		C10orf10	0.810221		BSG	-0.189951
ARHGAP18	-0.149116		C1orf115	0.158691		C10orf10	0.70536
ARHGAP29	0.179893		C1orf54	0.0986797		C1orf115	-0.743485
ARHGEF15	-0.0254841		C1orf64	0.590076		C1orf54	0.365339
ART3	0.27231		CA4	-0.617097		C1orf64	0.487848
ATP10A	-0.107301		CAST	0.133873		CAST	0.23097
ATP10D	0.249136		CD151	0.130211		CD151	0.216422
BAMBI	0.0866503		CD55	-0.00939033		CD34	0.757001
BCAM	-0.00950533		CDH5	0.199361		CD40	0.222697
BCL6B	0.0125877		CES2	-0.328898		CES2	-0.0928955
BEST1	0.213376		CGNL1	0.465729		CGNL1	0.373446
BOK	0.332247		CHRNB1	-0.0982475		CLDN5	0.593269
BSG	-0.290638		CLDN5	0.360002		CLDN6	0.368717
C10orf10	0.206395		CLEC1A	0.295443		CLEC14A	0.315143
C16orf89	-0.286461		CLEC2D	-0.0799289		CLEC2D	0.095404
C1orf115	-0.167429		CLIC5	0.477696		CLIC5	0.188236
C1orf54	-0.260219		CMTM8	0.368741		CLIC6	0.13829
C1orf64	-0.017039		COL4A1	0.76124		CREM	0.248781
CAPG	0.0707936		COL4A2	0.1813		CRYBG3	0.180584
CAST	0.119011		CSRP2	0.303546		CSF3	0.297796
CD109	0.103684		CTSL	-0.0763176		CSRP2	0.211089
CD151	-0.141617		CYYR1	0.639411		CTSL	-0.0480962
CD300LG	-0.00717836		DENND2C	-0.0949425		DENND3	0.266322
CD34	0.0124673		DENND3	-0.131839		DLC1	0.588366
CD40	0.0346286		DLC1	0.0447915		DLL4	0.248456
CD55	0.237297		DOK4	0.109764		DYSF	-0.0069162
CD93	0.132688		DYSF	-0.0328605		ECM1	-0.172897
CDC42EP3	-0.118808		EFNA1	0.474507		EGFL7	0.138929
CES2	-0.241159		EGFL7	-0.136576		EGFL8	0.388701
CGNL1	0.095471		ENG	0.522224		EHD2	0.259155
CHRNB1	-0.0708064		ETS1	0.175337		ENG	0.448176
CLDN5	0.0436169		FBLN5	0.0707615		EPHB4	0.37227
CLDN6	-0.163977		FGD5	0.0397059		ESAM	0.490629
CLEC14A	-0.138512		FLI1	0.282324		FAM101B	0.425137
CLEC2D	0.0564689		FLT4	-0.0242017		FAM13A	-0.0180094
CLIC5	-0.151155		FOXC1	0.258483		FLT1	0.675633
CMTM8	-0.224342		FOXF2	0.190603		FLVCR2	0.0214331
CNN2	-0.000773172		FOXQ1	0.225746		FN1	0.724549
COL4A1	-0.00937963		FXYD5	0.425849		FOXC1	0.385412
COL4A2	-0.127449		FZD4	0.384647		FXYD5	0.361676
CREM	0.113353		GBP2	1.13837		FZD4	0.162855
CRYBG3	0.210347		GIMAP4	0.338791		GCOM1	0.118514
CSF3	0.0293653		GIMAP5	0.131436		GIMAP1-GIMAP5	0.346773
CSRP2	0.162635		GIMAP7	0.170747		GIMAP5	0.346773
CTSL	-0.0370487		GIMAP8	0.169666		GJA4	0.449301
CYYR1	-0.019756		GJA4	0.974246		GJC1	0.0670831
DEF6	0.0686018		GNG11	0.343959		GPIHBP1	-0.0794868
DENND3	0.0641198		GRB10	0.0498031		GRB10	0.0392298
DES	-0.196454		HIGD1B	0.316631		HEG1	0.176656
DLC1	0.174803		HSF4	0.00637498		HIGD1B	1.10013
DLL4	-0.0722386		HSPA12B	-0.0716392		HSF4	0.161569
DOK4	-0.0630305		HSPB1	0.855618		HSPB1	1.11444
DYSF	0.215248		HTR2A	-0.0415983		HTR2A	-0.578639
ECM1	-0.0214901		ICAM2	0.377066		HTRA3	0.150439
EFNA1	0.260907		IFI44	-0.2674		ICAM2	1.1776
EGFL7	-0.135115		IFITM2	0.88905		IFITM2	0.907278
EGFL8	0.0341681		IFITM3	0.901947		IFITM3	1.13846
EHD2	-0.0539078		IGFBP7	0.463054		IGFBP7	0.728521
EMCN	0.204085		IL27RA	0.0112506		IL17RC	0.0554398
ENG	-0.1187		IQCG	0.0395541		IL2RG	0.200498
EPHB4	-0.0734538		ITM2A	0.196065		IQCG	0.187547
ESAM	0.00279681		JAG2	-0.111092		ITM2A	0.370163
FAM101B	0.227594		KCNJ2	0.321764		JAG2	-0.154349
FAM110D	-0.0981133		KCNJ8	0.326679		KCNE3	0.370765
FAM13A	0.0482159		KITLG	-0.136047		KCNJ2	0.603666
FAM71A	0.0709179		KTI12	-0.0642652		KCNQ1	0.123377
FBLN5	-0.174579		LAMA4	-0.0238367		KITLG	-0.480824
FLT1	0.126741		LAMB1	-0.0982985		LRRC32	0.50104
FN1	-0.0281867		LEF1	0.320398		MAOA	0.432916
FOXC1	-0.0770506		LNX2	0.0112158		MAPK12	-0.112997
FOXF2	-0.0721527		LRRC32	0.727769		MMP25	0.17475
FOXQ1	-0.075306		LTBP4	-0.0655667		MYO1B	0.0319747
FXYD5	0.219855		MAOA	0.302359		NAMPT	0.17188
FZD4	0.0594166		MAPK12	-0.111299		NES	0.241725
GATA2	-0.0636457		MGP	0.609998		NOTUM	-0.0573136
GCOM1	0.00641034		MICA	0.225346		PALM2-AKAP2	0.068175
GIMAP1-GIMAP5	0.141271		MLKL	0.60266		PECAM1	0.982444
GIMAP4	0.278714		MPP7	0.264871		PLK2	-0.865206
GIMAP5	0.141271		MSRB3	0.433254		PLS3	-0.0587501
GIMAP6	0.163982		MSX1	0.365593		PLTP	0.314346
GJA4	0.101097		MYO1B	0.118904		PODXL	0.46008
GJC1	0.0823355		NAALAD2	-0.10788		PRKD2	0.153231
GNG11	0.0894031		NES	0.16086		PTGES	0.192974
GPIHBP1	0.1077		NET1	-0.362241		PTRF	0.246633
GRB10	0.074741		NMI	0.363393		RASD1	-0.0243202
GSTT2	-0.229717		NOS3	0.448926		RASIP1	0.0427135
GSTT2B	-0.229717		NOTCH4	-0.0245574		RET	-0.0463506
HEG1	0.0801507		NRP1	0.167896		RGS5	0.733695
HIGD1B	0.2494		PDE5A	-0.0321295		RHOD	0.101995
HSF4	-0.0852649		PECAM1	0.565181		S100A11	0.90313
HSPA12B	0.0208517		PGM5	0.0290908		SDCBP2	0.0206098
HSPB1	0.435357		PLK2	0.211453		SEMA7A	0.0626551
HSPG2	-0.0938478		PLS3	-0.0353038		SEPP1	0.963451
HTR2A	-0.246083		PLTP	0.502323		SERPINA3	0.974637
ICAM2	0.0798068		PODXL	0.390124		SERPINB6	0.653056
IFI44	-0.0388506		PPEF1	-0.780191		SERPINH1	0.498956
IFITM2	0.0820384		PPIC	0.382555		SGPP2	0.35202
IFITM3	0.106909		PPM1J	-0.0361856		SIGIRR	0.122917
IGFBP7	0.0940352		PRKCH	0.322102		SLC16A1	0.727911
IL17RC	-0.112167		PRKD2	0.313427		SLC16A9	0.351944
IL1R1	0.0354507		PROM1	0.0637444		SLC22A8	0.113641
IQCG	-0.0253608		PTGES	-0.0548494		SLC2A1	0.482969
ITM2A	0.159781		PTPRB	0.225711		SLC39A10	-0.976107
JAG2	-0.151152		PTRF	0.27771		SLC43A3	0.533603
KANK3	-0.0704303		RAI14	0.109539		SLC7A1	0.253184
KCNJ2	0.362504		RASD1	0.144227		SLC7A5	0.270378
KCNJ8	0.0485948		RASGRP3	-0.44365		SLCO1C1	0.0609079
KCNQ1	0.043768		RASIP1	-0.0501896		SNORA21	0.452706
KIAA1462	-0.244452		RGS5	-0.236336		SNTB2	0.0646781
KITLG	0.0450813		RHOJ	0.537452		SPOCK2	-0.454733
LEF1	0.0776982		S100A11	0.592516		SRGN	1.51592
LRRC32	0.111827		SAMD9L	0.174083		STC1	0.243087
LTBP4	-0.11965		SDCBP2	0.0469623		TBXA2R	0.116687
MADCAM1	-0.156468		SDPR	0.230894		TCF7	0.502642
MAOA	-0.0939212		SEPP1	-0.06011		TEAD4	0.0870835
MAPK12	-0.118163		SERPINA1	0.813683		TEK	0.00847173
MGP	-0.549913		SERPINB6	0.317324		TFRC	0.870919
MICA	-0.00916459		SIGIRR	0.225366		TGFBR3	0.689156
MICB	-0.00916459		SLC16A9	0.622025		TIAM1	0.135865
MMP25	-0.0336829		SLC2A1	0.277835		TIMP1	0.77264
MMRN2	-0.0614477		SLC35D2	0.099092		TINAGL1	0.253425
MSRB3	0.109454		SLC35F2	0.114942		TM4SF1	1.12408
MSX1	0.289213		SLC38A5	0.180582		TMSB10	-0.158914
MYO1B	-0.147585		SLC39A10	-0.196553		TNFRSF10A	0.22372
MYOF	0.235903		SLC39A8	0.0832322		TPD52L1	1.14314
NAMPT	0.0910437		SLC7A1	0.22465		TPM4	0.137471
NDUFA4L2	-0.188632		SLC7A5	0.268236		TTR	0.17287
NES	0.0970633		SLCO1C1	-0.124884		VIM	0.837597
NET1	-0.105599		SLCO2A1	-0.419705		VWA1	0.020558
NOTCH4	0.0383278		SMAD6	0.492871		VWF	0.372471
NOTUM	-0.0530714		SNTB2	0.116951		WFDC1	0.0436429
NRP1	-0.12899		SOX18	0.172247
OCLN	-0.056687		SOX7	0.0823328
OSMR	0.0685099		SPOCK2	-0.016782
PALM2-AKAP2	0.062831		SYT15	-0.0623146
PCP4L1	-0.197172		TBX1	-0.109958
PDE5A	-0.0466057		TCEA3	0.28764
PEAR1	0.0089239		TEK	0.234417
PECAM1	0.162868		TFPI	0.501383
PLK2	-0.27908		TFRC	0.0312127
PLS3	0.0260927		TGFBR3	0.547621
PLTP	-0.00804231		TIAM1	-0.182183
PODXL	-0.032955		TIE1	0.17435
PRKCH	0.125544		TIMP1	0.904962
PRKD2	0.0953613		TM4SF1	0.779922
PTGES	-0.0901577		TMEM88	-0.0904396
PTPRB	-0.177316		TMSB10	-0.0437792
PTRF	0.0744046		TNFAIP8L1	-0.214969
RAB11FIP1	-0.0284633		TPD52L1	0.625942
RAI14	0.117055		TPM4	0.101298
RAMP2	-0.154244		USHBP1	0.0587252
RASD1	-0.00616154		VIM	0.489463
RASGRP3	0.237229		VWA1	0.179928
RASIP1	0.00284251		VWF	0.672406
RASSF3	0.122587		WFDC1	0.0606989
RBPMS	0.0520629		ZNF366	0.13907
RET	-0.075448
RGS5	-0.126732
RHOBTB1	-0.0622538
RHOD	0.0346109
RHOJ	0.110844
ROBO4	-0.137798
S100A11	0.322893
SCGB3A1	-0.107266
SDCBP2	-0.0853013
SDPR	-0.0711257
SEMA7A	0.0100748
SEPP1	0.547068
SERPINA1	0.625807
SERPINA3	0.330178
SERPINB6	0.0971489
SERPINB9	0.0946617
SERPINH1	0.0875256
SGMS1	0.337456
SGPP2	0.136984
SHE	-0.0963015
SHROOM4	0.121194
SIGIRR	-0.000155849
SLC16A1	-0.19143
SLC16A9	0.0103814
SLC2A1	-0.0722275
SLC35D2	0.255324
SLC35F2	0.0832031
SLC38A11	0.0992716
SLC38A5	-0.207909
SLC39A10	-0.213447
SLC39A8	-0.102548
SLC40A1	0.00109753
SLC43A3	0.0595963
SLC7A1	0.0232996
SLC7A5	-0.193817
SLCO1A2	0.215946
SLCO1C1	-0.248429
SLFN5	-0.00511018
SMAD6	-0.127828
SMTN	0.191008
SNORA21	0.0996152
SNTB2	0.0997277
SPOCK2	-0.199656
SRGN	0.590029
SYT15	-0.0349186
TBX3	0.115259
TBXA2R	0.0287249
TCF7	0.0477061
TEAD4	-0.06953
TEK	-0.0868313
TFRC	-0.15056
TGFBR3	0.227809
THSD1	0.0653882
TIAM1	0.0147694
TIE1	-0.122289
TIMP1	-0.0914217
TINAGL1	0.00114513
TM4SF1	0.140424
TMEM88	-0.204324
TMSB10	-0.0868832
TNFAIP8L1	-0.0423929
TNFRSF10B	0.334832
TNFRSF10C	-0.00661864
TNFSF10	-0.117357
TPD52L1	0.293224
TPM4	-0.0493987
TRIM16	-0.110409
TRIM16L	-0.110409
UACA	0.00870803
USHBP1	-0.0357066
VIM	-0.0352076
VSIG2	-0.0342919
VWA1	-0.0440566
VWF	-0.236623
WFDC1	-0.21477
WWTR1	0.17227
XAF1	0.0422118

## Sheet: Microglia
AD	Log2(AD/Control)		MS	Log2(MS/Control)		PD	Log2(PD/Control)
ABCA9	-0.166948		ABCA9	-0.162105		ABCC3	0.0637148
ABCC3	-0.046992		ADCY7	-0.0405029		ABI3	0.249393
ABI3	0.0768726		ADORA3	0.14784		ADAP2	0.205745
AC009950.1	0.137719		ADRB2	0.0535281		ADORA3	0.47636
ADAP2	0.0281423		AIF1	0.423583		AIF1	0.462771
ADORA3	0.367983		ALOX5AP	0.695744		ALOX5AP	1.15242
AIF1	0.276887		ANG	0.344752		APBB1IP	0.700588
ALOX5AP	0.790019		APBB1IP	0.404832		ARHGAP9	0.186894
APBB1IP	0.336351		ARHGAP25	-0.0452755		ARHGDIB	0.876842
ARHGAP22	0.0411228		ARHGAP4	-0.108425		ARL4C	-0.602876
ARHGAP30	-0.0861873		ARHGAP9	-0.0904556		BANK1	0.0734317
ARHGAP4	0.0599567		ARHGDIB	0.33945		BATF	0.0996953
ARHGAP9	0.325027		ARL4C	-0.286814		BATF3	0.0968763
ARHGDIB	0.275318		ASB2	0.197581		C10orf54	0.555472
ARL4C	-0.109412		BTK	0.0106013		C11orf96	1.40366
ASB10	0.0017766		C15orf39	0.195041		C15orf39	0.0744733
ASB2	-0.328443		C1orf162	0.367359		C1QA	1.47317
B4GALT1	0.142		C1QA	0.791008		C1QB	1.20113
BATF	0.0539319		C1QB	0.806207		C1QC	1.17178
BATF3	-0.131365		C1QC	0.791432		C3AR1	0.888529
BCL3	0.0836671		C1RL	-0.0368334		CABLES1	0.222111
BTK	0.0354931		CABLES1	0.367426		CAPN3	-0.0743487
C10orf128	0.390548		CAPN3	-0.569523		CCDC88B	0.201734
C10orf54	0.0876416		CARD9	0.0366379		CCL15-CCL14	0.336673
C11orf96	0.155541		CCL7	0.0934699		CD14	1.54304
C1orf162	0.403563		CD14	0.502969		CD163	1.15485
C1QA	0.664748		CD4	0.145327		CD22	0.140858
C1QB	0.748313		CD53	0.0823985		CD33	0.166711
C1QC	0.578797		CD68	0.539676		CD4	0.286951
C1RL	0.102482		CD74	0.585549		CD5	0.183129
C2	-0.0509719		CD83	-0.29334		CD53	0.802611
C3AR1	0.505327		CD86	0.326314		CD74	0.852096
CABLES1	0.00782117		CDH23	-0.00808635		CD83	-0.057192
CAPN3	0.179607		CEBPA	0.249925		CD84	0.392804
CARD9	-0.100201		CEBPB	0.417915		CDH23	0.359635
CCDC88B	0.0129412		CH25H	0.146169		CEBPA	0.14359
CCL22	-0.0793644		CMTM7	0.412524		CEBPB	0.777549
CCR1	0.290891		CORO1A	-0.250052		CH507-9B2.1	0.0148842
CD14	0.41943		CSF1R	0.264442		CLCF1	0.165443
CD163	0.996098		CST3	-0.0138179		CMKLR1	0.066195
CD180	0.133625		CTSD	-0.0163187		CMTM7	0.182693
CD22	0.256257		CTSZ	0.00929091		CORO1A	-0.194628
CD300A	0.192898		CXCL1	0.260979		CSF1R	0.75401
CD300LB	0.0468305		CXCL16	0.397434		CST3	-0.316343
CD4	0.19385		CYBA	0.816011		CTSD	-0.226046
CD5	0.00847029		CYBB	0.280214		CTSS	0.480691
CD53	0.417277		DENND1C	-0.0674522		CX3CR1	0.896204
CD74	0.657328		DNASE2	0.0465877		CXCL16	0.42953
CD83	-0.00674213		DOCK2	0.399811		CYBA	0.625139
CDH23	0.0415958		EFHD2	-0.0116915		DNASE2	0.325467
CEBPA	0.190488		EGR2	-0.650394		EFHD2	-0.37884
CEBPB	0.272474		EMP3	0.78125		EMP3	0.293493
CH507-9B2.1	0.00148145		EPSTI1	-0.0967395		FCER1G	0.919881
CLCF1	-0.0755246		FAM105A	0.133821		FOLR2	0.359132
CMTM7	0.238324		FCER1G	0.835242		FYB	0.225254
CORO1A	-0.168642		FES	0.117221		GAL3ST4	0.272452
CSF1R	0.369769		FGR	0.499662		GBGT1	0.171274
CSF3R	0.315506		FHOD1	-0.0493688		GLIPR1	0.715464
CST3	-0.134648		FYB	0.693537		GNGT2	0.191815
CTSD	-0.0117928		GAL3ST4	-0.030246		GPSM3	0.244028
CTSS	0.539151		GBGT1	0.15337		GRN	0.289805
CX3CR1	-0.0961956		GLIPR1	-0.214247		GSDMD	0.16893
CXCL16	0.307374		GMIP	0.0175154		GUCA1A	0.101015
CYBA	0.280484		GNA15	-0.260144		HEXA	-0.19302
CYBB	0.411507		GPSM3	0.584952		HEXB	0.0381637
CYTH4	0.112439		GRN	0.160619		HFE	0.0943433
DAGLB	-0.0971395		GUCA1A	-0.351062		HLA-DMB	0.410458
DENND1C	0.104843		HAVCR2	0.460529		HLA-DOA	-0.0100991
DNASE2	-0.0705985		HCK	0.227106		HLA-DRB1	0.762286
DOK1	-0.00841749		HCLS1	0.548364		HLA-DRB5	0.762286
EFHD2	-0.146613		HCST	0.287789		HPN	-0.0770705
EMP3	0.312887		HEXB	0.0541756		HSPA1A	1.03614
ENTPD1	0.0897181		HLA-DMB	0.814818		HSPA1B	0.301331
FAM83G	-0.147579		HPR	0.552657		HVCN1	0.199099
FCER1G	0.646506		HSPA1A	1.19069		ICAM1	0.154419
FCGR1A	0.181605		HSPA1B	0.767579		ICOSLG	0.0604911
FCGR1B	0.181605		HSPB3	-0.318038		IKZF1	0.238897
FCGR3A	0.734589		IER5	0.145075		IL17RA	0.445799
FCGR3B	0.734589		IFI30	0.771485		IL1RN	0.0698969
FGD2	0.067071		IGSF6	0.405238		IL4R	0.564103
FHOD1	0.00777121		IL10RA	0.336084		INPP5D	0.47663
FMNL1	-0.0444167		IL21R	0.0231571		ITGAE	0.0589722
FOLR2	0.0679824		IL4R	0.749541		ITGB2	0.868458
FYB	0.110927		INPP5D	0.418559		ITGB5	0.39666
GAL3ST4	0.0514163		IRF8	0.452394		LAIR1	0.267965
GLIPR1	0.165375		ITGAE	-0.069532		LAPTM5	0.942925
GMIP	0.0246901		ITGAM	0.051994		LCP2	0.0870597
GPR34	0.609987		ITGAX	0.0801063		LRCH4	0.186461
GPR35	-0.0029807		ITGB2	0.689145		LRMP	0.0302939
GPSM3	0.159799		ITGB5	0.437061		LST1	0.303296
GRN	0.108314		KCNK12	0.171197		LY86	0.469087
GSDMD	-0.0575868		LAPTM5	0.396581		MAFB	-0.0466988
GUCA1A	-0.0225263		LCP2	0.0383211		MLXIPL	0.215489
HAVCR2	0.433266		LEFTY1	-0.138407		MS4A6A	0.698351
HCLS1	0.761046		LGMN	-0.217266		MS4A7	0.398594
HCST	0.0568735		LPXN	-0.117636		MYBPC3	0.196467
HEXA	-0.0252516		LRCH4	0.434354		NAB2	0.0594247
HEXB	0.0393773		LRMP	-0.0476715		NEURL3	0.11111
HFE	0.00858803		LY86	0.448382		NFAM1	0.129952
HK2	0.12296		LYL1	0.18242		NFKBID	0.0666513
HLA-DMB	0.335386		MAFB	-0.200043		NLRP1	-0.69771
HLA-DOA	-0.00162473		MS4A7	0.833536		NPL	0.160221
HLA-DRB1	0.650792		NAB2	0.0743456		OLFML3	0.34381
HLA-DRB5	0.650792		NFKBIE	0.0810052		PARVG	-0.0176901
HMHA1	0.215007		NPL	0.606444		PIK3CD	0.360395
HP	0.0859622		OLFML3	-0.0880786		PILRA	0.0124427
HPN	0.0165379		PHYHD1	0.72359		PILRB	0.0124427
HPR	0.082503		PIK3CD	0.257233		PLCB2	0.184107
HSPA1A	0.634804		PILRB	0.119327		PLCG2	0.435106
HSPA1B	0.472766		PLCB2	0.0735942		PLEK	0.201703
HSPB3	-0.450511		PLCG2	0.254507		PLEKHO2	0.270276
HVCN1	0.194724		PLEK	0.544519		PTAFR	0.275724
ICAM1	0.0486609		PLEKHO1	0.251458		PTGS1	0.21632
ICOSLG	0.044892		PRG2	-0.444554		PTK2B	-0.614453
IER5	0.0802657		PSMB8	0.314047		PTPN18	0.114476
IKZF1	0.0756797		PTGS1	-0.0883565		QPRT	-0.096994
IL17RA	0.0926482		PTK2B	0.225159		RAB3IL1	0.202982
IL1RN	-0.0338235		PTPN18	-0.172157		RASA4	0.28068
IL27	-0.0250109		PYCARD	0.345165		RASA4B	0.28068
IL4R	0.120152		QPRT	-0.22322		RASAL3	0.181161
INPP5D	0.430688		RAB20	0.434428		RASSF5	-0.14372
IRF5	0.0484405		RAB3IL1	-0.00373309		RCAN1	0.11559
IRF8	0.307372		RAC2	0.537083		RILPL2	0.166557
ITGAE	0.0634552		RAPSN	-0.0775411		S100A8	1.44679
ITGB2	0.643079		RENBP	-0.187213		SELPLG	0.143191
ITGB5	0.252093		RGS1	0.0414064		SERPINF1	-0.751963
KCNK12	0.127454		RGS10	0.0458654		SH3BP1	-0.698127
LAIR1	0.33384		RGS14	0.109534		SIGLEC6	0.148925
LAPTM5	0.712551		RHBDF2	0.216277		SIGLEC7	0.247827
LAT2	0.442116		RNASE4	0.102922		SIRPA	-0.350682
LCP2	0.243426		RPS6KA1	0.270168		SLA	0.682179
LGMN	-0.132056		RTN4RL1	-0.190574		SLC37A2	0.223519
LIMD2	-0.171754		SELPLG	0.16527		SLC7A7	0.300518
LPCAT2	0.487814		SERPINF1	-0.135847		SLCO2B1	0.496667
LPXN	0.125988		SH3BP1	-0.148074		SLCO4A1	1.32658
LRCH4	0.0119572		SLA	0.659763		SPHK1	0.0699139
LRMP	-0.0660755		SLC15A3	0.413512		SPP1	1.61853
LRRC25	0.0688457		SLC16A10	-0.0226476		STAB1	0.513147
LST1	0.16436		SLC2A5	0.0827397		STAT6	0.0628534
LY86	0.39999		SLCO2B1	0.0976186		SULT1A1	-0.0866454
LYL1	0.0139236		SLCO4A1	1.05952		SULT1A2	-0.0811869
MAFB	0.268676		SP110	0.194699		SULT1A3	-8.75885e-05
MAN2B1	0.207105		SPP1	1.05558		SULT1A4	-8.75885e-05
MLXIPL	-0.1152		STAB1	0.247361		TGM2	0.329711
MS4A6A	0.538676		STAT6	0.237815		TICAM2	0.262149
MS4A7	0.626404		SULT1A1	-0.322641		TMEM173	0.22813
MYBPC3	-0.0310959		SULT1A3	0.225009		TNFAIP2	0.117867
MYO1F	0.282386		TBXAS1	0.166586		TPBGL	-0.104662
MYO7A	0.101393		TGFBI	-0.154173		TREM2	0.331531
NAB2	-0.118988		TGM2	0.857419		TSPAN32	0.207967
NAIP	0.29292		TICAM1	-0.0951713		TSPAN33	0.0435133
NCKAP1L	0.159425		TICAM2	0.464458		TXNIP	0.386943
NEURL3	0.000307111		TNFRSF1B	0.570618		UCP2	0.372862
NFAM1	0.0352793		TRPV2	-0.288515		WAS	0.133685
NFKBID	0.00569615		TSPAN33	-0.0182018		WDFY4	0.14161
NLRP1	-0.00796045		TXNIP	0.454718		ZFP36	0.56463
NPL	0.13957		TYROBP	0.639185
OLFML3	0.199761		WAS	0.385858
OSGIN1	-0.103406		ZFP36	-0.0863497
P2RX1	-0.0121602
P2RY12	0.309274
PARVG	0.0500522
PDCD1	-0.0381872
PHYHD1	0.298475
PIK3AP1	0.351029
PIK3CD	-0.0254673
PILRA	0.0898373
PILRB	-0.00212508
PLCB2	0.00336466
PLEK	0.0309636
PLEKHO1	0.0142478
PLEKHO2	0.105501
PSMB8	0.115823
PTAFR	0.127642
PTGS1	0.242948
PTK2B	-0.201807
PTPN18	-0.0234795
PTPN6	0.0811207
QPRT	-0.0962845
RAB20	0.224896
RAB3IL1	0.0277482
RAC2	0.196272
RASA4	0.0119851
RASA4B	-0.0909121
RASAL3	0.0223623
RASSF5	0.000682646
RBM47	-0.0285666
RCAN1	0.0422202
RENBP	0.0202127
RGS10	0.495933
RGS14	0.0004112
RHBDF2	0.363645
RILPL2	0.130957
RP11-106M3.2	-0.175998
RP11-295K3.1	-0.239694
RPS6KA1	0.309255
RTN4RL1	-0.302298
RUNX1	0.0889765
S100A8	0.923453
S100A9	0.52345
SELPLG	0.128376
SERPINF1	-0.166763
SH3BP1	-0.136787
SIGLEC7	0.0535609
SIRPA	-0.186758
SIRPB1	-0.00894052
SLA	0.390433
SLAMF9	0.0111288
SLC11A1	0.0789284
SLC15A3	0.138104
SLC17A9	0.064506
SLC25A45	-0.118297
SLC2A5	0.360032
SLC7A7	0.35157
SLCO2B1	0.1707
SLCO4A1	0.340277
SP110	0.131054
SPHK1	0.0743707
SPP1	0.733395
SQRDL	0.180377
STAB1	0.22394
STAT6	-0.0590162
SULT1A1	-0.105384
SULT1A2	-0.116582
SULT1A3	-0.0424687
SULT1A4	-0.0424687
TCIRG1	0.113343
TGFB1	0.159191
TGFBI	0.303646
TGM2	-0.0359598
TICAM1	0.0251524
TICAM2	0.137714
TIFAB	-0.0426115
TLR2	0.446791
TMEM173	-0.0592068
TNFAIP2	0.00729819
TNFRSF13B	-0.0904117
TNFRSF1B	0.271063
TREM2	0.296092
TRIM14	0.0019855
TSPAN32	0.00606769
TSPAN33	-0.0700711
TTC7A	0.090285
TXNIP	-0.0232486
TYROBP	0.597704
UBA7	0.0562099
UCP2	-0.000532164
UNC13D	-0.0426582
UNC93B1	-0.0917823
WAS	0.100688
ZFHX3	0.154787
ZFP36	0.562241

## Sheet: Neuron
AD	Log2(AD/Control)		MS	Log2(MS/Control)		PD	Log2(PD/Control)
ABCC8	-0.282042		ABCC8	-0.0503106		ABCC8	-0.180918
ABLIM3	-0.239066		ABLIM3	-0.0123229		AC009133.23	0.148268
AC009133.23	0.0891272		ACTL6B	-0.133313		ACTL6B	-0.388795
ACHE	-0.169212		ADCY1	-0.249112		ADCY1	-0.66669
ACTL6B	-0.229819		ADCYAP1	-0.242269		AJAP1	-0.262557
ADCY1	-0.09531		AFF2	0.0051461		ANKRD35	0.131958
ADRA2C	-0.0616916		AGBL4	-0.0748094		ASPHD1	0.00703115
AFF2	-0.0320995		AJAP1	-0.101157		ASS1	-0.565552
AJAP1	-0.0102662		AMY1B	-0.204927		ATP1A3	-1.58669
AMY1A	-0.0603778		AMY1C	-0.15722		BAIAP3	-0.539036
AMY1B	-0.0603778		ANKRD35	0.202324		BCL11A	-0.106416
AMY1C	-0.0603778		ARX	-0.0433845		BSN	-0.669089
AMY2A	-0.0603778		ASPHD1	-0.196429		CA10	-0.695916
AMY2B	0.0440349		ATP1A3	-0.000971011		CACNA1A	0.352559
ANKRD35	0.025192		B4GALNT4	0.119116		CACNA1B	-0.101513
ARX	-0.0623435		BAIAP3	-0.113085		CACNA2D1	-0.779888
ASPHD1	-0.101238		BCL11A	-0.3152		CACNA2D2	0.127851
ASS1	-0.355516		BCL11B	0.0384736		CACNG2	-0.0180031
ATP1A3	-0.372284		BSN	0.0053092		CADPS	-0.303827
B4GALNT4	0.0294147		CA10	-0.314611		CALB2	-0.272324
BAIAP3	-0.216488		CACNA1A	0.276693		CALN1	-0.165963
BCL11A	-0.245679		CACNA2D2	-0.152424		CAMK2B	-0.530893
BCL11B	-0.030135		CACNA2D3	-0.00173867		CCBE1	0.291881
BHLHE22	-0.24028		CACNG2	-0.052425		CCK	-1.30246
BSN	-0.159982		CADPS	-0.224947		CDH4	-0.0860936
C11orf87	-0.179821		CALB2	-0.0978046		CELF3	0.194483
CA10	-0.22526		CALN1	0.0652102		CELF4	-0.0723499
CACNA1A	-0.137351		CAMK2B	0.0879984		CELF5	-0.224386
CACNA1B	-0.145537		CBLN4	-0.322104		CELSR3	0.111099
CACNA2D1	-0.0802981		CCK	-0.268636		CHD5	-0.09514
CACNA2D2	-0.00294738		CDH4	-0.0230635		CHGB	-0.979472
CACNA2D3	-0.052712		CDH7	0.265291		CHRM3	-0.262532
CACNG2	-0.0796898		CDH8	-0.000359143		CHRNB2	0.251265
CADPS	-0.11249		CDKL2	-0.067468		CLSTN2	-0.629524
CALB1	-0.118329		CELSR3	0.177981		CNKSR2	-0.558199
CALB2	-0.0575444		CHD5	0.0154281		CNTNAP2	0.0283237
CALN1	-0.128454		CHGB	-0.421636		CNTNAP4	-0.404699
CAMK2B	-0.0812475		CHRM3	-0.0316071		CPNE4	-0.371681
CASZ1	-0.0227051		CLSTN2	0.0639998		CPNE5	-0.0584803
CBLN4	-0.196558		CNR1	0.0535658		CPNE7	0.187814
CCK	-0.164567		CNTN3	0.0675229		CRABP2	0.194249
CD24	-0.111141		CNTNAP2	-0.0524748		CRMP1	-0.231632
CDH4	-0.130005		CNTNAP4	-0.497355		CYGB	-0.402583
CDH7	-0.184462		CNTNAP5	-0.0940867		DISP2	-0.311842
CDH8	-0.180067		COL24A1	-0.456243		DLX1	-0.295495
CELF3	-0.225924		CORT	-0.485329		DNM1	-1.10582
CELF4	-0.110996		CPNE4	-0.0667071		DOC2B	-0.363017
CELF5	-0.350508		CPNE5	-0.158433		DPYSL5	-0.0811693
CELF6	-0.175998		CRABP2	-0.341461		DUSP14	-0.161687
CELSR3	0.0510117		CRMP1	-0.0161292		DYNC1I1	-0.902092
CHD5	-0.213684		CYGB	-0.0393513		EFNA3	-0.0483802
CHGB	-0.395592		CYP4X1	-0.207734		EFNA5	-0.0929995
CHRM3	-0.144118		DACT1	-0.125642		ELAVL2	-0.265314
CHRNB2	-0.134227		DCX	-0.0748301		ELMOD1	-0.64592
CLSTN2	-0.211996		DGKG	0.425636		EPHA7	0.219968
CNKSR2	-0.0303399		DISP2	-0.0857334		EPHA8	0.113397
CNR1	-0.183587		DLX1	-0.258721		ERC2	-0.564927
CNTN3	0.0424438		DLX5	-0.0892555		FAT3	-0.0367193
CNTNAP2	-0.213983		DNM1	-0.0165647		FGF9	-0.139254
CNTNAP4	-0.00972128		DUSP14	-0.0667034		FIBCD1	0.0694026
CNTNAP5	-0.153823		DYNC1I1	-0.330391		FIBIN	0.0877642
COL6A2	-0.0798442		ELAVL2	-0.0741128		GABRA5	-1.01722
CPNE4	-0.0869048		ELMOD1	-0.405544		GABRG2	-1.32558
CPNE5	-0.15807		EPHA3	-0.477874		GAD1	-0.349984
CPNE7	-0.0899012		FGF9	-0.191403		GAD2	-0.0767139
CRABP2	-0.272834		GABRA5	-0.138163		GAP43	-1.2255
CRMP1	-0.195221		GABRG2	-0.0763019		GDA	-0.856714
CYGB	-0.130049		GAD1	-0.321466		GNG2	-0.753697
CYP4X1	-0.129467		GAD2	-0.358655		GPR12	0.084742
DCX	-0.131761		GAP43	-0.110316		GPR21	0.0588346
DGKG	0.0784409		GDA	0.2242		GRIA1	-0.654036
DISP2	-0.0999628		GNG2	-0.192458		GRIN1	-0.776414
DLX1	-0.137464		GNRH1	0.503482		GRIP2	0.118887
DLX2	-0.0691157		GPR12	0.0824064		HECW1	0.147727
DNM1	-0.182586		GPR22	0.0619151		HLA-A	0.732474
DOC2B	-0.166103		GPR26	-0.155588		HLA-B	0.580583
DPYSL5	0.0375464		GPR83	0.153103		HLA-C	0.724936
DUSP14	-0.109503		GPR88	-0.00343332		HLA-E	0.896833
DYNC1I1	-0.133059		GREM2	-0.00842038		HLA-F	0.561928
EFNA3	-0.149373		GRIA1	0.596929		HLA-G	0.509119
EFNA5	-0.0152671		GRIN1	0.0486261		HMP19	-0.572608
ELAVL2	-0.0880384		GRM1	0.0234002		HS6ST3	-0.712582
ELMOD1	-0.0880485		GRM2	-0.152354		HSPA12A	-0.563821
EPHA7	0.132979		HCN1	-0.0996211		HTR3A	0.221003
ERC2	-0.085383		HCN3	-0.0766647		INA	-0.482552
FAM131C	-0.137633		HECW1	-0.184597		INSM2	0.102347
FAM65B	-0.103041		HLA-A	0.45801		IQSEC3	-0.315705
FAT3	0.0196708		HLA-B	0.430236		JPH4	-0.14754
FGF9	-0.114312		HLA-E	0.48876		KCNIP2	0.0213676
FIBCD1	0.0397102		HLA-F	0.163127		KCNIP4	-0.413647
FIBIN	-0.0720759		HMP19	-0.121422		KCNK9	-0.10663
FOXO6	0.0325515		INA	-0.138664		KCNQ2	-0.754886
FRMPD3	-0.0142605		INSM2	-0.054585		KCNQ5	-0.603182
GABRA5	-0.115339		ISLR2	0.320258		KCTD16	-0.431494
GABRG2	-0.258207		JPH4	0.151501		KLHDC8A	-0.038115
GAD1	-0.429645		KCNB2	0.0181349		KLHL29	-0.206639
GAD2	-0.388668		KCNC2	-0.0346247		L1CAM	-0.606186
GAP43	-0.177963		KCNIP4	-0.287517		L3MBTL1	0.33677
GDA	-0.251017		KCNQ2	-0.12806		LHX6	-0.117071
GDF5	-0.0293455		KCNT1	0.117025		LONRF2	-0.060145
GNG2	-0.219421		KCTD16	0.138503		LRFN5	-0.31368
GPR21	-0.0792144		KCTD8	-0.00606703		LRRC3B	0.161361
GPR22	-0.126839		KIAA0319	-0.184088		LY6H	-0.809436
GPR26	-0.0297102		KIAA1324	-0.161246		MAL2	-1.49439
GPR83	-0.108368		L1CAM	0.154472		MAST1	-0.354223
GPR88	-0.249223		LEFTY1	-0.138407		MICAL2	-0.770781
GPRIN1	-0.1321		LHX6	-0.104799		MLLT11	-0.806516
GPRIN3	0.124253		LIN28B	0.268054		MMP24	0.08311
GRIA1	-0.148644		LONRF2	0.08803		MRAP2	-0.715435
GRIN1	-0.218914		LRFN5	-0.0365597		MTUS2	0.0151879
GRIN2D	-0.144681		LRRC3B	-0.0611659		MYT1L	-0.733554
GRIP2	-0.0387325		MAGEL2	-0.113683		NAP1L2	-0.560786
GRM1	0.084164		MAL2	-0.369179		NAPB	-0.748903
GRM2	-0.23845		MAST1	0.0242045		NDRG4	-0.964925
HCN1	0.0334303		MICAL2	-0.090463		NELL1	-0.852444
HCN3	-0.0284362		MLLT11	-0.236487		NEUROD2	-0.0713821
HECW1	-0.184843		MMP24	0.0662894		NEUROD6	-0.549293
HLA-A	0.117557		MYT1L	-0.11822		NOS1	0.153974
HLA-B	0.184671		NAP1L2	-0.242407		NPTXR	-1.00731
HLA-C	0.115917		NAPB	-0.0783366		NPY	0.136292
HLA-E	0.0330432		NDRG4	-0.295108		NRG3	-0.314767
HLA-F	0.0777966		NDST3	0.0879647		NRIP3	-0.346132
HLA-G	0.0370067		NELL1	-0.197384		NRN1	-1.07792
HMP19	-0.313336		NEUROD2	-0.190649		NRXN3	-0.501218
HS3ST5	-0.156925		NEUROD6	-0.668579		NXPH3	0.0645143
HS6ST3	-0.242769		NOV	-0.438421		NXPH4	-0.0851606
HSPA12A	0.00712773		NPTXR	-0.203732		P2RX5-TAX1BP3	0.610344
INA	-0.123753		NPY	0.0386467		PCDHA2	-0.431302
INSM2	-0.183295		NR2F2	0.114379		PCDHA8	-0.431302
IQSEC3	-0.139564		NRG3	0.0436521		PCP4	0.34413
ISLR	-0.245584		NRIP3	-0.0847767		PCSK1	-1.05892
JPH4	-0.115776		NRXN3	-0.0717956		PDE1A	-0.470378
KCNIP2	-0.102338		NXPH2	0.033433		PEG3	0.0567144
KCNIP4	-0.186649		OXTR	1.48282		PELI3	-0.163083
KCNJ5	-0.0464472		PCP4	-0.321622		PGM2L1	-0.813865
KCNK9	-0.0581337		PCSK1	-0.512488		PLEK2	0.170505
KCNMB2	0.0398873		PDE1A	-0.385565		PNMA2	-0.551168
KCNQ2	-0.203287		PEG3	0.181952		PPFIA4	-0.283001
KCNQ5	0.0976189		PELI3	-0.302497		PRKAR1B	-0.728071
KCNS2	-0.171825		PGM2L1	-0.146303		PRMT8	-0.460635
KCNT1	-0.289195		PKIB	-0.120121		PRRT2	-0.0735824
KCTD16	-0.0883479		PNMA2	-0.0413198		RAB3B	-0.268746
KIAA0319	-0.189373		PPFIA4	0.0832147		RAB3C	-0.702451
KIAA1324	-0.210629		PRDM8	0.0795802		RAB6B	-0.6703
KLHDC8A	-0.0687598		PRKAR1B	-0.215949		RBFOX3	-0.231513
KLHL29	0.104912		PRMT8	-0.541666		RELN	-0.133107
L1CAM	-0.161804		PRRT2	0.0372304		RGMB	-0.602412
L3MBTL1	-0.1128		RAB6B	-0.0149059		RIMS3	-0.636682
LHX6	-0.112695		RAI2	0.0798847		RTBDN	-0.192743
LONRF2	-0.125136		RELN	-0.366366		RUNX1T1	-0.134206
LRFN5	-0.11709		RGMB	-0.0948696		RXFP1	-0.582567
LRRC3B	-0.219236		RGS11	-0.00873113		SATB2	-0.65543
LY6H	-0.093762		RIMS3	-0.0169831		SCG2	-0.743425
MAGEL2	-0.138816		RIT2	-0.309183		SCN3B	-1.06755
MAL2	-0.278463		ROBO2	-0.551217		SCRT1	-0.556858
MAST1	0.0605796		RSPO3	0.0684915		SCUBE3	-0.00611657
MICAL2	-0.165661		RUNX1T1	0.0424021		SDK2	-0.0515071
MLLT11	-0.0684228		SATB2	0.170635		SEMA6C	0.109427
MME	-0.0326806		SCG2	-0.241055		SERPINI1	-1.04956
MMP24	-0.0857554		SDK2	-0.0495277		SGSM1	-0.39307
MRAP2	0.0190082		SEMA6C	0.200712		SLC12A5	-0.556997
MTUS2	0.0836731		SERPINI1	-0.325322		SLC2A13	-0.283929
MYT1L	-0.150409		SERTAD4	-0.457754		SLC6A17	-0.322642
NAP1L2	-0.0369062		SLC12A5	-0.0279395		SNAP25	-1.00042
NAPB	-0.137849		SLC17A6	-0.101161		SNCB	-1.32373
NDRG4	-0.234803		SLC2A13	-0.0400644		SPHKAP	-0.421871
NECAB1	-0.132242		SLC32A1	-0.632949		SPINT2	-0.292498
NELL1	-0.101861		SLC6A15	-0.173242		SPOCK1	-0.000803342
NEUROD1	-0.115212		SLC6A17	-0.181591		SRRM4	-0.163741
NEUROD2	-0.0797934		SLC6A7	-0.267668		SST	-0.500274
NEUROD6	-0.37112		SLC7A14	0.0931955		STAC	0.13617
NKX2-1	0.0884479		SNAP25	-0.0150767		STK32B	0.0660074
NOS1	-0.179744		SNCB	-0.0806691		STMN2	-0.849574
NOV	-0.383912		SPINT2	-0.237084		STMN3	-0.464977
NPTXR	-0.463653		SST	-0.804449		STXBP1	-0.681864
NPY	-0.422243		SSTR2	-0.00937378		SV2B	-0.929187
NR2F2	0.0487042		STK32B	-0.00142625		SYN2	-0.970014
NRG3	-0.122369		STMN2	-0.218071		SYNGR3	-1.14375
NRIP3	-0.217015		STMN3	-0.172033		SYNPR	0.0875645
NRN1	-0.345276		STXBP1	-0.166379		SYP	-1.09114
NRXN3	-0.291361		SV2B	-0.0232641		SYT1	-1.21821
NXPH3	-0.0957373		SYN2	-0.0916956		SYT17	-0.151897
P2RX5	-0.0679178		SYNGR3	-0.286524		SYT3	-0.578229
P2RX5-TAX1BP3	0.126365		SYNPR	-0.224478		SYT4	-0.859039
PCDHA2	-0.105044		SYP	-0.276835		SYT7	-0.211232
PCDHA8	-0.105044		SYT1	-0.100841		TAC3	-0.120428
PCP4	-0.1567		SYT17	0.0830379		TMEM130	-0.49301
PCSK1	-0.4433		SYT3	-0.138649		TMEM59L	-0.750418
PDE1A	-0.182178		SYT4	-0.055918		TMEM63C	-0.416467
PEG3	-0.0346463		SYT5	-0.256144		TRPV6	0.435437
PELI3	-0.108537		TBR1	0.110571		TUBB3	-1.01724
PGM2L1	-0.0793677		TCERG1L	-0.0581816		UCHL1	-1.17021
PNMA2	-0.0812895		TMEM130	-0.0901438		UNC13A	-0.481076
PPFIA4	-0.0703105		TMEM63C	0.083855		UNC5A	-0.725463
PRDM8	-0.0721135		TNFAIP8L3	-0.0838369		VSNL1	-1.58912
PRKAR1B	-0.199661		TRHDE	-0.157903		VSTM2A	-0.678228
PRMT8	-0.508563		TUBB3	-0.347352		VSTM2L	-0.621052
PRRT2	-0.186592		TUFT1	-0.0386909		VWA5A	0.156841
RAB3B	-0.528922		UCHL1	-0.173847		WSCD2	-0.0948329
RAB3C	-0.30716		UNC5A	0.0625279		ZCCHC12	-0.37186
RAB6B	-0.149859		UPP2	0.423052		ZDHHC22	-0.15434
RADIL	0.105263		VGF	-0.641169		ZIC1	1.35074
RAI2	-0.0129012		VIP	-0.226721		ZMAT4	-0.327211
RBFOX3	-0.0426294		VSNL1	-0.178713		ZNF385B	-0.230004
RBMS3	0.0763588		YBX2	-0.392773
RELN	0.263809		ZCCHC12	-0.208774
RGMB	-0.0200885		ZDHHC22	-0.0248969
RGS11	-0.151029		ZIC4	0.194695
RIMS3	-0.0916021		ZMAT4	-0.0607997
RIT2	-0.0882601
ROBO2	-0.256236
RP11-385J1.3	0.0398873
RTBDN	-0.194888
RUNX1T1	-0.0258499
RXFP1	-0.239228
SATB2	0.0239944
SCG2	-0.536755
SCN3B	-0.37736
SCRT1	-0.011557
SCUBE3	-0.0294432
SDK2	-0.0659998
SEMA6C	-0.0612439
SERPINI1	-0.117795
SERTAD4	0.0151867
SGSM1	-0.165793
SLC12A5	-0.0444521
SLC17A6	0.045551
SLC2A13	-0.162518
SLC32A1	-0.376344
SLC6A15	0.047227
SLC6A17	-0.29439
SLC6A7	-0.353141
SLC7A14	-0.114005
SNAP25	-0.0977882
SNCB	-0.304043
SP8	-0.0818961
SPHKAP	-0.344189
SPINT2	-0.193896
SPOCK1	0.063983
SRRM4	-0.242794
SST	-0.971551
SSTR2	-0.185995
STAC	-0.0403034
STK32B	-0.00285378
STMN2	-0.0267766
STMN3	-0.238904
STXBP1	-0.148371
SV2B	-0.1698
SYN2	-0.233059
SYNGR3	-0.186201
SYNPR	0.0586539
SYP	-0.333952
SYT1	-0.0895557
SYT17	-0.031844
SYT3	-0.169611
SYT4	-0.0659401
SYT5	-0.455206
SYT7	-0.161347
TAC3	-0.179465
TBR1	-0.152011
TCERG1L	-0.27478
TMEM130	-0.300901
TMEM145	-0.100029
TMEM59L	-0.315739
TMEM63C	-0.180694
TMEM91	-0.0579971
TRANK1	-0.131849
TRHDE	0.107047
TRIM66	-0.153092
TRPC4	-0.0149186
TRPV6	-0.0357115
TUBB3	-0.442319
TUFT1	-0.0506359
UCHL1	-0.143013
UNC13A	-0.201588
UNC5A	-0.122323
UNC5D	-0.0283908
VGF	-0.575941
VSNL1	-0.0889208
VSTM2A	0.120476
VSTM2L	-0.362504
VWA5A	0.0272948
WSCD2	-0.0723286
ZCCHC12	-0.35283
ZCCHC18	-0.0366289
ZDHHC22	-0.0190657
ZIC1	0.22684
ZMAT4	-0.132953
ZNF385B	0.129491

## Sheet: Newly formed oligodendrocyte
AD	Log2(AD/Control)		MS	Log2(MS/Control)		PD	Log2(PD/Control)
AATK	0.0468154		ABCA2	-0.0688907		AATK	0.164789
ABCA2	0.108338		ABLIM2	-0.0150171		ABCA2	-0.667784
ABLIM2	-0.154552		ACSL1	0.207581		ABLIM2	-0.295937
ABTB2	0.0454439		ACSL3	-0.209032		ABTB2	0.078643
AC136616.1	0.00428833		ADAM11	-0.213504		AC136616.1	-0.198446
ACSL1	0.643896		ADAM23	-0.148846		ACSL1	0.314175
ACSL3	0.00732676		ADD1	0.0970569		ACSL3	-0.0986576
ADAM11	-0.240616		AGPAT4	-0.0852203		ADAM11	-0.174719
ADAM23	-0.1135		ALAD	-0.090992		ADAM23	-0.47071
ADD1	-0.059818		ALOX5	0.370434		ADD1	-0.141525
ADO	0.0331143		AMD1	-0.0717264		ADO	-0.0853905
AGPAT4	-0.0638977		ANK3	-0.167003		ALAD	-0.0341283
ALAD	-0.00445532		ANKRD28	-0.008527		ALDH3B1	0.364936
ALDH3B1	0.0163208		ANKS1B	0.0389944		AMD1	0.109313
ALOX5	0.156832		ARHGAP24	0.131929		ANK3	0.0847881
AMD1	0.244163		ARHGEF10	0.335405		ANKRD28	0.106697
AMZ1	-0.0321367		ARPC1A	-0.0433504		ANKS1B	-0.634591
ANK3	-0.0547709		ATCAY	-0.10733		ARHGEF10	0.232165
ANKRD23	0.101038		ATP6V0A2	0.00422045		ARPC1A	-0.304689
ANKRD28	-0.00769258		ATP7B	0.0803849		ASAP3	0.113759
ANKS1B	0.0694237		ATRN	-0.0336364		ASPDH	-0.0936621
ANO4	0.113682		B3GNT6	-0.0100447		ATCAY	-0.218692
ARHGAP24	0.178277		BACE1	-0.177252		ATP10B	0.0319072
ARHGEF10	0.166014		BCAR1	0.0518284		ATRN	-0.143258
ARHGEF10L	0.0911362		BCAS1	-0.818895		BACE1	-0.240363
ARPC1A	-0.0384931		BCAT1	-0.315399		BACE2	0.101865
ASAP3	-0.0828654		BCL7A	0.11096		BCAR1	-0.054579
ASPDH	-0.176006		C8orf46	-0.198179		BCAS1	0.581078
ATCAY	-0.237768		CACNB4	-0.0392828		BCAT1	0.234445
ATP10B	0.0305457		CAPN5	-0.105872		BCL7A	-0.0810142
ATP6V0A2	-0.0173934		CAPN6	0.0821243		C20orf194	0.0233145
ATP7B	-0.057346		CD9	-0.251135		C8orf46	-0.430294
ATP8B1	0.0690966		CDC37L1	-0.0471752		CACNB4	0.0314349
ATRN	-0.123292		CDV3	-0.0596692		CADM2	-0.385577
BACE1	-0.13918		CHN2	-0.0981271		CAPN5	-0.0310803
BACE2	0.0751179		CHST3	0.581823		CASR	0.065994
BCAR1	0.00524092		CLDN14	-0.00392663		CD9	0.201293
BCAS1	0.151311		CNKSR3	0.141431		CDV3	0.381295
BCAT1	-0.0336081		CNP	-0.404315		CHN2	0.131202
BCL7A	-0.134717		COL9A1	-0.202229		CHST3	0.227381
BDH1	-0.239486		COL9A2	-0.614166		CHST8	0.14315
BMP4	-0.225941		CPLX3	-0.0879602		CLDN11	0.32673
BMP8B	-0.0528413		CPOX	-0.0551376		CNP	-0.149512
C10orf11	0.00483367		CTNNAL1	0.235488		COL11A2	0.172553
C20orf194	0.0085515		CYFIP2	0.0528305		CPM	0.235791
C8orf46	0.0274881		CYP27A1	0.139378		CYFIP2	-0.321739
CACNB4	-0.140478		CYP2J2	0.529922		CYP27A1	0.298529
CADM2	-0.0516747		DHCR24	-0.551493		CYP2J2	0.266873
CADM4	-0.0211294		DIXDC1	-0.24648		CYP3A4	0.391203
CAPN5	-0.0917769		DOCK10	-0.266884		CYP3A7	0.0423508
CASR	-0.0195428		DOCK6	0.390878		DDR1	0.245315
CCNYL1	-0.168494		DOCK9	0.0152658		DHCR24	-0.922301
CD9	-0.0276957		DSCAM	0.214976		DIP2A	0.220926
CDC37L1	0.040212		DYNLL2	-0.178698		DIXDC1	-0.361851
CDH19	0.414343		EHD3	-0.0438525		DLG1	0.126249
CDK18	0.283223		ELAVL3	0.0314313		DOCK9	-0.203893
CDV3	0.0129942		ELL2	0.343629		DSCAM	0.264434
CHADL	0.0455571		ELOVL6	0.0520399		DYNLL2	-0.104732
CHN2	0.254187		EML1	-0.130184		EHD3	-0.342963
CHST3	0.165384		ENPP2	-0.803597		ELAVL3	0.0628779
CHST8	-0.122261		ENPP4	-0.00558326		ELL2	-0.627763
CLDN11	0.135752		ENPP6	-0.601122		ELOVL6	-0.032493
CNKSR3	0.380509		EPHB1	-0.0420724		ENPP2	-0.123939
CNP	-0.0107109		ERBB3	-0.414439		ENPP4	-0.110828
COL11A2	-0.0971502		FAAH	-0.0510117		EPT1	-0.300418
COL20A1	-0.11133		FAM3C	-0.293444		ERBB3	-0.145373
COL9A1	-0.0315136		FAM73A	-0.387594		ERMN	0.0348729
COL9A2	-0.0413059		FBXO32	0.159055		FA2H	-0.415979
COL9A3	-0.277993		FMNL2	0.0420304		FAAH	-0.31111
CPLX3	-0.125028		FNTA	-0.0708968		FAM102A	0.0382381
CPM	0.53873		FRMD4A	0.0964324		FAM3C	-0.661927
CPOX	0.130757		FRMD5	-0.138457		FBXO32	0.1044
CTNNAL1	0.0822842		FYN	0.388576		FMNL2	0.204307
CTPS1	-0.014316		GAL3ST1	-0.441067		FNTA	0.0706561
CYFIP2	-0.10612		GAMT	-0.156282		FRMD4A	-0.00599883
CYP27A1	0.137146		GAS7	0.0372574		FRMD5	-0.0431283
CYP2J2	0.190594		GIPC1	0.107686		FRYL	0.25729
CYP3A4	0.0460062		GLRB	-0.234086		FYN	0.360885
CYP3A7	-0.00346196		GLTP	0.156603		GAS7	-0.312201
DCT	-0.216485		GNB4	0.0196343		GGCT	-0.123289
DDR1	0.187902		GNG4	-0.0839764		GIPC1	0.154059
DHCR24	0.0645405		GNPTAB	-0.15556		GJC2	-0.101455
DIP2A	0.0753011		GOLGA7	-0.0564753		GLRB	-0.966321
DIXDC1	0.0307248		GP1BB	-0.0130749		GLTP	0.133203
DLG1	0.180872		GPR37	-0.57079		GNB4	0.11032
DLK2	-0.319275		GRAMD3	0.682174		GNG12	0.377048
DOCK10	0.220204		GSTO2	-0.228679		GNG4	0.140863
DOCK6	0.140776		HIPK2	-0.0570221		GOLGA7	0.307554
DOCK9	0.108437		ICK	0.0278347		GP1BB	-0.407887
DPY19L1	0.0283142		IDH1	0.101717		GPR176	-0.364025
DSCAM	-0.122638		IFITM2	0.88905		GPR37	0.179821
DYNLL2	-0.0310819		IFITM3	0.901947		GRAMD3	0.601224
EFS	-0.110695		INPP4A	0.295175		HHIP	-0.180669
EHD3	-0.141254		INPPL1	0.260913		HIPK2	0.279401
ELAVL3	-0.0476876		ITPR2	0.250789		HIST1H2BE	0.393941
ELFN2	-0.098596		JAM3	-0.0660443		HR	0.0401339
ELL2	0.263399		KATNAL1	-0.111757		IDH1	0.604849
ELOVL6	0.0239409		KCNA1	-0.00914584		IFFO1	0.0321138
ELOVL7	0.126555		KCNJ12	-0.157644		IFITM2	0.907278
EML1	-0.054938		KCNQ3	-0.0911769		IFITM3	1.13846
ENPP2	0.249444		KIAA1958	0.487825		IL12RB1	0.155561
ENPP4	0.173641		KLHL2	0.161687		INPP4A	-0.907663
ENTPD5	-0.157647		KLHL5	0.098321		INPPL1	0.0855717
EPHB1	-0.0732603		KNDC1	-0.0479322		JAM3	0.00857712
EPHX4	-0.0208866		LGI3	-0.0904155		KANK1	0.460621
EPT1	0.0808805		LIMS2	0.165592		KATNAL1	0.0173983
ERBB3	0.246338		LLGL1	0.138484		KAZN	-0.220027
ERMN	0.249185		LRRC42	-0.0594705		KCNA1	0.0812792
EXOG	-0.174803		LRRC8B	-0.158568		KCNQ3	-0.278401
FA2H	0.153203		LSS	-0.146382		KIAA1147	0.324155
FAAH	-0.115873		MAG	-0.76517		KIAA1549L	-0.914055
FAM102A	0.0944407		MAP6D1	-0.0888303		KIAA1644	-0.232395
FAM3C	0.0392154		MATN2	0.101763		KIAA1958	0.331204
FAM73A	-0.149246		MINK1	0.255235		KIRREL3	-0.305552
FBXO32	0.124311		MOBP	-0.877545		KLHL2	0.378144
FKTN	-0.0650513		MPZL1	0.170661		KLHL5	0.260166
FMNL2	0.196103		MX1	-0.203603		KNDC1	-0.339403
FNTA	0.112366		NCAM1	0.259921		LGI3	-0.480605
FRMD4A	-0.0540695		NCAM2	-0.359749		LLGL1	0.0891982
FRMD5	0.204842		NEO1	0.244788		LPAR1	0.366011
FRYL	0.22308		NIPA1	-0.110938		LRRC8B	-0.804786
FYN	0.126982		NKX2-2	0.368054		LSS	0.38081
GAL3ST1	0.0652412		NKX6-2	-0.597442		MAG	-0.702567
GAMT	-0.0742326		OSBPL1A	-0.0825419		MAP6D1	-0.0465671
GAS7	-0.236025		PACS2	-0.0707252		MCAM	0.0941092
GGCT	-0.0820404		PARVB	0.0534832		MICALL1	0.313354
GIPC1	-0.0730348		PCBP4	0.0524151		MINK1	-0.234802
GJC2	-0.00217938		PCDH17	-0.125671		MOBP	-0.589164
GLRB	0.0312383		PCDH7	0.142976		MPZL1	0.2367
GLTP	0.151838		PCDH9	-0.13854		MX1	-0.261555
GNB4	0.00339106		PELI1	0.0976318		NCAM1	-0.172213
GNG12	0.123772		PEX5L	0.188803		NEO1	0.398843
GNG4	-0.434224		PFN2	-0.230377		NFASC	0.0243383
GNPTAB	-0.0301381		PHLDB1	-0.140943		NIPA1	-0.16925
GOLGA7	0.0614962		PHYHIPL	-0.109305		NIPAL4	-0.179785
GP1BB	-0.224857		PLA2G4A	0.341764		ONECUT2	0.33597
GP2	-0.00986409		PLEKHA1	0.0358923		OSBPL1A	-0.03448
GPR17	-0.311407		PLEKHG3	-0.262981		OTUD7B	0.222685
GPR176	-0.110728		PLEKHH1	-0.471796		PACS2	-0.115524
GPR37	0.304628		PLP1	-0.558511		PADI2	0.242793
GRAMD3	0.260433		PLXNB3	-0.154876		PARVB	-0.301473
GRIK2	-0.253512		PPFIBP2	-0.112511		PCBP4	-0.0126383
GRIK3	-0.0229928		PPP1R16B	0.120926		PCDH17	-0.0929368
GSTO2	-0.2899		PPP2R3A	-0.02632		PCDH7	-0.596774
HHIP	0.165965		PRICKLE1	0.149988		PCDH9	0.222978
HIPK2	0.244515		PRKCQ	-0.554409		PELI1	0.413758
HIST1H2BE	0.540609		PSAT1	0.354028		PEX5L	-0.14585
HR	-0.115003		PTGDS	-0.315118		PFN2	-0.700878
IDH1	0.194937		PTPN11	-0.0646969		PHLDB1	0.218049
IFFO1	0.0129397		PTPRE	-0.123918		PHYHIPL	-0.124028
IFITM2	0.0820384		PTPRO	-0.0146644		PIK3R3	0.188083
IFITM3	0.106909		PUS7	0.0199124		PLEKHA1	-0.225909
IL12RB1	-0.0473221		RAB33A	-0.301104		PLEKHG3	0.146423
INPP4A	-0.0952434		RAP1A	0.169237		PLEKHH1	-0.339929
INPPL1	0.119703		RAP2A	0.0235767		PLLP	-0.148896
ITGB7	-0.0847845		RAPGEF1	0.0261828		PLP1	0.1055
ITPR2	0.103838		RASAL1	-0.391075		PPM1L	-0.555
JAKMIP3	0.250543		REEP5	-0.094783		PPP1R16B	0.106758
JAM3	0.0111027		RGS16	-0.0250662		PPP2R3A	0.0216942
KANK1	0.11979		RICTOR	0.0580379		PRICKLE1	-0.332107
KATNAL1	-0.0224048		RND2	0.0840567		PRIMA1	0.183817
KAZN	-0.0500937		RNF122	0.640424		PRKCQ	0.0290246
KCNA1	0.16202		RRAS2	0.0626297		PSAT1	0.519614
KCNJ12	-0.0722955		RTKN	-0.137227		PTGDS	-0.510981
KCNQ3	-0.107866		S100A1	0.287859		PTPN11	0.114343
KIAA1147	0.182753		S100A6	0.261092		PTPN14	0.0552534
KIAA1549	-0.054231		S100B	-0.269132		PTPRE	-0.16916
KIAA1549L	-0.0601754		SCRG1	0.0352881		PYCR1	0.215548
KIAA1644	-0.204771		SEMA4A	-0.0953353		RAP1A	0.404795
KIAA1958	0.312241		SEMA4D	-0.357463		RAP1GAP	-0.221962
KIRREL3	-0.0732653		SEMA4F	-0.130569		RAP2A	0.251458
KLHL2	0.169363		SEMA5A	-0.148059		RAPGEF1	-0.145805
KLHL5	0.240484		SEMA6A	0.00692294		RASAL1	-0.370229
KNDC1	-0.234837		SETD8	0.202449		REEP5	-0.35745
LCORL	0.201656		SH3BP4	0.212791		RGS16	0.287007
LGI3	-0.00243631		SH3GL3	-0.214746		RICTOR	0.306425
LIMS2	-0.0523568		SIRT2	-0.101127		RND2	0.0923754
LLGL1	0.137441		SLC12A2	-0.203306		RNF122	0.29371
LPAR1	0.236083		SLC1A1	-0.0409568		RNF144A	0.241705
LRRC42	0.0237886		SLC22A5	0.213202		RUBCN	-0.0225219
LRRC8B	-0.205457		SLC25A29	0.0595971		S100A1	-0.0187185
LSS	0.283324		SLC44A1	-0.157998		S100A6	0.492818
MAG	-0.111244		SLC4A8	-0.013574		S100B	-0.457123
MAP6D1	0.133019		SLC6A8	0.0916413		S1PR5	-0.110634
MATN2	0.199701		SORCS1	0.030363		SCRG1	0.350531
MCAM	-0.0983449		SOX10	-0.192413		SEC14L5	-0.496931
MICAL3	0.101975		SOX8	-0.0177212		SECISBP2L	0.0585544
MICALL1	0.0780421		SPG20	0.0773446		SEMA4A	-0.00269569
MINK1	-0.0442199		SPSB1	-0.284492		SEMA4D	-0.395758
MOBP	0.0926922		SS18L2	0.0533185		SEMA4F	-0.35984
MPZL1	0.0109397		SSH3	0.0255318		SEMA5A	0.0223253
MX1	-0.0617558		STAM	-0.239134		SEMA6A	0.0922288
NCAM1	0.0192364		STEAP1	0.0287163		SERINC5	0.076561
NEO1	0.171562		STEAP2	-0.111918		SEZ6L	-0.161986
NEU4	-0.0398129		STK39	-0.225646		SFTPC	-0.00547721
NFASC	0.229904		STRN	0.10256		SH3BP4	0.587661
NIPA1	0.0806344		SULF2	-0.143972		SH3GL3	-0.289684
NKAIN2	0.0490372		SUSD4	-0.0642738		SH3RF1	-0.0565639
NKX2-2	0.302602		SYT11	-0.0775264		SHISA4	-0.187508
ONECUT2	0.0570086		SYTL2	0.10248		SIRT2	0.181442
OSBPL1A	0.00703872		TBC1D8	-0.134145		SLC12A2	0.0414716
OTUD7B	0.185779		TCF7L2	0.27945		SLC1A1	-0.250758
PACS2	0.0889109		THRA	0.0669661		SLC22A23	0.225836
PADI2	0.0473734		TIMP4	0.00806346		SLC25A29	0.163712
PARVB	-0.136197		TJAP1	-0.0144159		SLC44A1	0.251929
PCBP4	-0.0805472		TM7SF3	-0.093081		SLC4A8	-0.0260426
PCDH17	0.0445785		TMCC2	0.224926		SLC6A8	-0.11337
PCDH7	0.0507899		TMEFF2	-0.211564		SNORA26	0.39665
PCDH9	0.0875444		TMEM108	-0.0718529		SNX30	-0.162534
PELI1	0.370688		TMEM117	-0.123443		SOX10	0.0917742
PEX5L	0.108257		TMEM125	-0.816263		SOX8	0.137694
PFN2	-0.122757		TMEM2	0.307748		SPG20	0.147008
PHLDB1	0.0232808		TNS3	0.395718		SRCIN1	-0.543684
PHYHIPL	0.111856		TPPP	-0.0725714		SS18L2	0.125464
PIK3R3	0.120887		TRIO	0.242315		SSH3	-0.0153377
PLEKHA1	0.22531		TSPAN17	-0.0937517		STAM	-0.372026
PLEKHG3	0.0357152		TTLL7	-0.340195		STEAP2	-0.491514
PLEKHH1	0.119687		TYRO3	0.111916		STK39	-0.375688
PLEKHN1	-0.0367417		UBL3	-0.173399		STRN	0.0404414
PLK5	0.0719488		UGT8	-0.587148		SULF2	0.0372761
PLLP	-0.114953		UST	-0.2319		SUSD4	-0.304762
PLP1	0.150046		WASF1	-0.193985		SYT11	-0.140867
PLPP2	0.340404		WNT3	0.246381		SYTL2	-0.385927
PLXNB3	0.0654558		ZDHHC14	0.000648952		TBC1D8	0.234431
PNPLA3	0.00777501		ZDHHC9	-0.0515106		TCF7L2	0.462522
PPFIBP2	0.255456		ZNF365	0.0106619		THRA	-0.0788884
PPM1L	-0.060305		ZNF488	-0.0200388		THSD4	0.117866
PPP1R16B	0.159693		ZNF536	-0.469791		TJAP1	0.0220472
PPP2R3A	0.0763049		ZNF579	0.150996		TM7SF3	-0.197375
PRICKLE1	-0.105993					TMCC2	0.0697594
PRIMA1	0.344191					TMEFF2	-0.681632
PRKCQ	-0.00267593					TMEM108	-0.336869
PSAT1	0.16576					TMEM125	-0.688348
PTGDS	-0.0983893					TMEM132B	-0.441141
PTPN11	0.068387					TMEM141	-0.0812416
PTPN14	0.0284551					TMEM151A	-0.247553
PTPRE	-0.0693434					TMPRSS3	0.15729
PTPRO	-0.263584					TNR	0.165178
PUS7	-0.0425862					TNS3	0.759013
PYCR1	-0.0506404					TPPP	-0.424889
RAB33A	0.185536					TPRN	-0.0858302
RAP1A	0.204193					TRIO	-0.0727935
RAP1GAP	-0.253237					TSPAN17	-0.0955921
RAP2A	-0.0927093					TTLL7	-0.591519
RAPGEF1	0.0409921					TYRO3	-0.521412
RASAL1	-0.329159					UBL3	0.0691011
REEP5	-0.0592225					UGT8	0.0226236
RGS16	0.0529695					UNC5C	-0.305157
RICTOR	0.257986					USP20	-0.161084
RND2	0.0437096					WASF1	-0.272267
RNF122	-0.0615408					WFIKKN1	-0.425673
RNF144A	0.22036					ZDHHC12	0.0177632
RRAS2	-0.113754					ZDHHC14	-0.231271
RTKN	0.192109					ZDHHC9	-0.225885
RUBCN	0.0854405					ZNF365	-0.730556
S100A1	-0.0853374					ZNF488	-0.121456
S100A6	0.2486					ZNF536	-0.262573
S100B	-0.127777					ZNF579	-0.0527352
S1PR5	0.288385
SCRG1	-0.28377
SEC14L5	-0.0189315
SECISBP2L	0.137525
SEMA4A	-0.164898
SEMA4D	0.0560225
SEMA4F	-0.139469
SEMA5A	-0.150049
SEMA6A	0.0781741
SERINC5	0.133632
SETD8	0.0158672
SEZ6L	-0.209051
SFTPC	0.0819309
SGK2	0.0149806
SH3BP4	0.162419
SH3GL3	0.0639027
SH3RF1	-0.0941153
SHISA4	-0.11734
SIRT2	0.165004
SLC12A2	0.162329
SLC16A8	-0.0146207
SLC1A1	-0.170378
SLC22A23	0.0864968
SLC22A5	0.00289726
SLC25A29	0.00702795
SLC35F3	-0.0721505
SLC44A1	0.296364
SLC4A8	-0.132924
SLC6A8	0.00442726
SNORA26	0.147528
SNX30	0.0948372
SORCS1	-0.205124
SOX10	0.148055
SOX8	0.145428
SPG20	0.374301
SPSB1	0.182053
SRCIN1	-0.119554
SRPK3	0.0241085
SS18L2	0.0706226
SSH3	0.101475
ST18	0.362185
STAM	-0.0454921
STEAP2	0.11095
STK39	0.0772414
STRN	0.0859068
SULF2	-0.284203
SUSD4	-0.254289
SYT11	-0.0944157
SYTL2	-0.171806
SYTL5	-0.16465
TBC1D8	-0.0989201
TCF7L2	0.0818584
THRA	-0.0252169
THSD4	-0.208239
TJAP1	0.224999
TM7SF3	-0.00643487
TMCC2	0.254905
TMEFF2	0.0503021
TMEM108	-0.0484456
TMEM117	0.0413582
TMEM125	-0.134723
TMEM132B	-0.096359
TMEM141	-0.130275
TMEM151A	-0.102852
TMEM163	-0.174727
TMEM2	0.113476
TMPRSS3	0.00946104
TMPRSS5	0.189316
TNR	-0.245529
TNS3	0.209832
TPPP	0.0343568
TPRN	0.0991316
TRIO	0.0381002
TSPAN15	-0.0663398
TSPAN17	-0.0263298
TTLL7	0.0634008
TXNDC16	0.0732273
TYRO3	-0.0732638
UBL3	0.171796
UGT8	0.347528
UNC5C	0.0940868
USP20	-0.0367152
UST	-0.134305
WASF1	-0.0559926
WFIKKN1	-0.144688
WNT3	-0.087957
ZDHHC12	-0.0876236
ZDHHC14	0.0195877
ZDHHC9	-0.0395386
ZNF365	0.0492467
ZNF488	0.154411
ZNF536	0.0174441
ZNF579	-0.0310257

## Sheet: Myelinating Oligodendrocyte
AD	Log2(AD/Control)		MS	Log2(MS/Control)		PD	Log2(PD/Control)
AACS	-0.100632		AACS	-0.177585		AACS	-0.714228
AATK	0.0468154		ABCA2	-0.0688907		AATK	0.164789
ABCA2	0.108338		ABCB10	-0.3476		ABCA2	-0.667784
ABHD4	0.0765313		ABLIM2	-0.0150171		ABHD4	0.277132
ABLIM2	-0.154552		ACACA	0.00937296		ABLIM2	-0.295937
ACACA	0.00522488		ACOT7	-0.224061		ACACA	-0.117906
ACOT7	-0.231123		ACSL1	0.207581		ACOT7	-0.748237
ACSL1	0.643896		ACSS2	0.102421		ACSL1	0.314175
ACSS2	0.164187		ADAM19	-0.235341		ACSS2	7.33592e-06
ACY3	-0.0125251		ADI1	0.183653		ADAP1	-0.0668937
ADAMTS2	0.998521		ADRA1D	-0.0791419		ADCY5	0.163092
ADAP1	-0.147758		AES	0.138237		ADI1	0.350946
ADCY5	-0.021394		AGPAT4	-0.0852203		ADO	-0.0853905
ADI1	0.0242413		ANLN	-0.419101		AES	-0.211491
ADO	0.0331143		APLP1	-0.113282		ALDH3B1	0.364936
ADSSL1	-0.201362		APOD	0.276984		ANLN	0.646877
AES	-0.115651		ARHGEF10	0.335405		APBB1	-0.405729
AGPAT4	-0.0638977		ARL2	0.0271286		APLP1	-0.521773
ALDH3B1	0.0163208		ARPC1A	-0.0433504		APOD	-0.288082
ANLN	0.773426		ARSG	-0.277047		ARHGAP23	0.106844
ANO4	0.113682		ASPA	-0.491616		ARHGEF10	0.232165
APBB1	-0.0264378		ATG4C	-0.0539418		ARHGEF37	0.0601467
APLP1	-0.0359764		BCAS1	-0.818895		ARL2	0.121338
APOD	0.228329		BNIP3	-0.103048		ARPC1A	-0.304689
ARHGAP23	-0.00422136		BPGM	-0.255886		ASPA	-0.100937
ARHGEF10	0.166014		CA2	6.11245e-05		ATG4C	0.131113
ARHGEF37	0.127796		CAMK2A	-0.0475087		ATP10B	0.0319072
ARL2	-0.0299684		CAPN5	-0.105872		BACE2	0.101865
ARPC1A	-0.0384931		CARHSP1	0.283861		BCAS1	0.581078
ASPA	0.216346		CCDC74A	-0.0881051		BNIP3	-0.272573
ATG4C	0.327216		CCDC74B	-0.139707		C11orf1	-0.000245501
ATP10B	0.0305457		CDR2	0.0531517		CA14	-0.0850484
BACE2	0.0751179		CENPB	-0.0776784		CA2	0.499082
BCAS1	0.151311		CLDN14	-0.00392663		CAMK2A	-0.0914695
BNIP3	-0.148729		CMTM5	-0.202391		CAPN5	-0.0310803
BPGM	-0.0769594		CNP	-0.404315		CARHSP1	0.332726
C10orf90	0.0501444		CNTN2	-0.315457		CARNS1	-0.561521
C11orf1	-0.119417		CORO2B	-0.040102		CDC42EP2	0.150504
C8orf58	0.0423862		CPOX	-0.0551376		CDR2	0.105354
CA14	-0.145567		CRYAB	0.265817		CHDH	0.0466622
CA2	0.407817		CSRP1	0.569227		CLDN11	0.32673
CAMK2A	-0.0908445		CTSK	-0.0785736		CLMN	0.279801
CAPN5	-0.0917769		CYP27A1	0.139378		CMTM5	-0.65383
CARHSP1	0.142309		CYP2J2	0.529922		CNP	-0.149512
CARNS1	-0.182284		CYP51A1	-0.318579		CNTN2	-0.324385
CCDC13	0.0678643		DAPK2	-0.150289		CORO2B	-0.593552
CCDC74A	0.0147969		DCPS	-0.0599688		CPM	0.235791
CCDC74B	0.0147969		DEGS1	-0.033668		CRYAB	0.223529
CDC42EP2	0.0801731		DHCR24	-0.551493		CSRP1	0.45567
CDH19	0.414343		DIRAS1	-0.162368		CTSK	0.190276
CDK18	0.283223		DNAJB2	0.227749		CYP27A1	0.298529
CDR2	-0.0150317		DUSP19	0.41486		CYP2J2	0.266873
CENPB	0.0590963		DYNC1LI2	-0.0752128		CYP51A1	-0.373825
CHDH	0.0820703		EBP	-0.229548		DACT3	-0.366194
CLDN11	0.135752		EFHD1	0.0656718		DAPK2	0.235357
CLMN	0.386453		EFNB3	-0.133917		DBNDD2	-0.0632261
CMTM5	-0.299726		ELOVL1	-0.129426		DDR1	0.245315
CNP	-0.0107109		EMILIN2	0.30771		DHCR24	-0.922301
CNTN2	0.116913		EML1	-0.130184		DIP2A	0.220926
CORO2B	0.0298809		EML2	-0.0958527		DIRAS1	-0.891082
CPM	0.53873		ENPP2	-0.803597		DNAJB2	-0.135789
CPOX	0.130757		ENPP4	-0.00558326		DOCK5	0.507589
CRTAC1	0.0286172		EPHB1	-0.0420724		DYNC1LI2	0.326304
CRYAB	0.359228		ERBB3	-0.414439		EBP	-0.344078
CSRP1	0.281451		EVI2A	-0.589035		EFHD1	0.550557
CTNNA3	0.152285		FAAH	-0.0510117		EFNB3	-0.231864
CTSK	0.0861509		FAH	-0.0788092		ELOVL1	-0.097213
CYP27A1	0.137146		FAM57A	-0.100984		ENDOD1	-0.157437
CYP2J2	0.190594		FAM83F	0.164616		ENOPH1	-0.125523
CYP51A1	0.0770952		FARP2	-0.0251669		ENPP2	-0.123939
CYTH1	0.0825672		FCHO1	-0.189807		ENPP4	-0.110828
DACT3	-0.00609783		FDPS	-0.247266		ERBB3	-0.145373
DAPK2	0.0187513		FEZ1	-0.261464		ERMN	0.0348729
DBNDD2	0.14872		FGD3	0.253636		EVI2A	0.294204
DCPS	-0.0205338		FKBP1A	0.00939437		FA2H	-0.415979
DDR1	0.187902		FNBP1	0.111163		FAAH	-0.31111
DEGS1	0.0488597		FNTB	0.121905		FAM131B	-0.309029
DHCR24	0.0645405		FRMD5	-0.138457		FAM155B	0.0951717
DIP2A	0.0753011		FTH1	0.0359437		FAM178B	0.058536
DIRAS1	-0.326785		GAL3ST1	-0.441067		FAM53B	-0.0715656
DNAJB2	0.0391151		GAMT	-0.156282		FARP2	-0.105866
DOCK5	0.369566		GAS7	0.0372574		FDPS	-0.114346
DPY19L1	0.0283142		GCAT	0.0813882		FEZ1	0.0401472
DYNC1LI2	0.195047		GLTP	0.156603		FKBP1A	-0.45436
EBP	-0.118732		GNAI1	-0.281134		FNBP1	0.156362
EFHD1	0.277403		GNG13	-0.160453		FNTB	0.140859
EFNB3	-0.253204		GNG7	0.0634718		FRMD5	-0.0431283
ELOVL1	0.0869179		GOLGA7	-0.0564753		FTH1	0.347242
ELOVL7	0.126555		GPR37	-0.57079		GAS7	-0.312201
EML1	-0.054938		GPRC5B	0.216149		GCAT	-0.00271205
EML2	-0.00669209		GRHPR	-0.227184		GGCT	-0.123289
ENDOD1	-0.106899		GSN	0.190838		GJB1	-0.0918892
ENOPH1	-0.0180734		GSS	-0.209771		GJC2	-0.101455
ENPP2	0.249444		GSTM2	0.169482		GLTP	0.133203
ENPP4	0.173641		GSTO2	-0.228679		GNA12	0.398159
ENTPD5	-0.157647		GSTP1	0.198137		GNAI1	-0.384175
EPHB1	-0.0732603		GUK1	-0.102147		GNG7	0.302673
ERBB3	0.246338		H2AFJ	0.66355		GOLGA7	0.307554
ERMN	0.249185		HDAC11	-0.393716		GPR37	0.179821
EVI2A	0.466903		HS3ST1	-0.259388		GPRC5B	0.358018
FA2H	0.153203		IGSF8	-0.0740193		GRHPR	-0.226393
FAAH	-0.115873		IL17RB	1.05434		GSN	0.561724
FAH	-0.130169		IPO13	-0.183012		GSS	-0.254392
FAM131B	-0.0841544		ITGB4	0.608979		GSTM2	-0.00498483
FAM155B	-0.00189339		ITPK1	0.0704374		GSTP1	0.162805
FAM177A1	-0.0323952		JAM3	-0.0660443		GUK1	-0.244838
FAM53B	0.0695289		JOSD2	0.00697678		H2AFJ	0.311499
FAM57A	-0.269203		JPH1	0.0714971		HAPLN2	0.125454
FARP2	-0.103492		KCNA1	-0.00914584		HDAC11	-0.127662
FCHO1	0.137858		KCNK13	0.249239		HHATL	-0.0883684
FDPS	0.0424455		KCTD13	-0.192928		HHIP	-0.180669
FEZ1	0.109522		KIF13B	-0.0585773		HIST1H2BE	0.393941
FGD3	0.107343		KIF1A	-0.0012518		HMOX2	-0.394515
FKBP1A	-0.0902373		KIF5A	0.239796		HOXD1	-0.00215652
FNBP1	0.0556446		KLHL2	0.161687		IGSF8	-0.888195
FNTB	0.0770669		KNDC1	-0.0479322		IL12RB1	0.155561
FRMD5	0.204842		LARP6	-0.38124		IL17RB	0.614823
FRMD8	0.0227631		LGI3	-0.0904155		INF2	0.0918664
FTH1	0.0220736		LLGL1	0.138484		IPO13	0.0406378
GAL3ST1	0.0652412		LRRC28	0.0392084		ITGB4	0.361078
GALNT6	0.385001		MAG	-0.76517		ITPK1	0.219214
GAMT	-0.0742326		MAL	-0.265274		JAM3	0.00857712
GAS7	-0.236025		MAP6D1	-0.0888303		JPH1	0.0651994
GCAT	-0.114417		MAPK3	0.0846141		KCNA1	0.0812792
GGCT	-0.0820404		MAPK8IP1	0.127719		KCTD13	-0.751727
GJB1	0.0808069		MBP	-0.319785		KIAA0930	0.471263
GJC2	-0.00217938		METRN	0.071299		KIF13B	0.0172163
GLTP	0.151838		MFSD3	-0.336415		KIF1A	-0.470742
GNA12	0.0711274		MGST3	-0.200568		KIF5A	0.00648678
GNAI1	0.147925		MID1IP1	-0.0412927		KLC1	-0.555386
GNG13	-0.280348		MOBP	-0.877545		KLHL2	0.378144
GNG7	-0.00555633		MON2	-0.0829302		KLK6	-0.183955
GOLGA7	0.0614962		MYH14	0.140665		KNDC1	-0.339403
GP2	-0.00986409		NDRG1	0.00570065		LARP6	-0.143989
GPR37	0.304628		NINJ2	-0.479385		LGI3	-0.480605
GPR62	0.15537		NIPA1	-0.110938		LLGL1	0.0891982
GPRC5B	0.173659		NKX6-2	-0.597442		LPAR1	0.366011
GRHPR	0.032413		NOL3	-0.21343		LRRC28	0.204265
GSN	0.136411		NUDT16	-0.209276		MAG	-0.702567
GSS	-0.257499		NUDT8	-0.07403		MAL	-0.131388
GSTM2	-0.168073		OMG	-0.171013		MAP6D1	-0.0465671
GSTO2	-0.2899		OSBPL1A	-0.0825419		MAPK3	-0.0550727
GSTP1	0.032123		PACS2	-0.0707252		MAPK8IP1	0.0309675
GUK1	-0.0880854		PCBP4	0.0524151		MBP	-0.05324
H2AFJ	0.022873		PCDH9	-0.13854		METRN	0.0276124
HAPLN2	0.261228		PCYT2	-0.172643		MGST3	-0.0239097
HCN2	-0.029417		PDE6D	-0.105258		MICALL1	0.313354
HDAC11	-0.0604433		PDE8A	-0.343018		MID1IP1	0.729728
HHATL	0.114452		PDK3	-0.129819		MOBP	-0.589164
HHIP	0.165965		PEA15	0.169763		MOG	-0.328974
HIST1H2BE	0.540609		PEX5L	0.188803		MYH14	-0.0641083
HMOX2	-0.0513522		PHACTR1	0.153373		NACAD	-0.341215
HOXD1	0.090257		PHLDA3	-0.140891		NDRG1	0.434815
IGSF8	-0.177897		PHLDB1	-0.140943		NINJ2	-0.086388
IL12RB1	-0.0473221		PIGA	0.146465		NIPA1	-0.16925
IL17RB	0.303586		PIGQ	-0.207453		NIPAL4	-0.179785
INF2	0.0107372		PIGZ	-0.317006		NMRAL1	-0.121319
IPO13	-0.0333111		PINK1	-0.142463		NPB	0.300504
ITGB4	-0.0162291		PKD2L1	0.00629303		NRSN1	-0.979273
ITPK1	0.077727		PKP4	-0.162643		NUDT16	-0.0149727
JAKMIP3	0.250543		PLA2G4A	0.341764		NUDT4	-0.167925
JAM3	0.0111027		PLEKHB1	0.0595976		OMG	-0.269398
JOSD2	0.0406374		PLEKHG3	-0.262981		OPALIN	-0.695192
JPH1	-0.0261052		PLEKHH1	-0.471796		OSBPL1A	-0.03448
KCNA1	0.16202		PLP1	-0.558511		OTUD7B	0.222685
KCTD13	-0.272587		PPFIA3	0.0236286		PACS2	-0.115524
KIAA0930	0.211764		PPP1R14A	-0.593876		PADI2	0.242793
KIF13B	0.14845		PPP1R16B	0.120926		PARM1	-0.660757
KIF1A	-0.0996288		PPP2R2C	-0.236163		PCBP4	-0.0126383
KIF5A	0.222502		PRKCZ	-0.116806		PCDH9	0.222978
KLC1	-0.0363372		PRRG1	-0.0100798		PCYT2	-0.0155105
KLHL2	0.169363		PSAT1	0.354028		PDE6D	-0.0800799
KLK6	0.264179		PTPDC1	-0.10099		PDE8A	0.00316384
KNDC1	-0.234837		PVALB	-0.737738		PDK3	-0.284093
LARP6	0.00757784		QDPR	-0.41065		PDLIM2	0.0512468
LDB3	-0.117792		RAB33A	-0.301104		PEA15	-0.174276
LDLRAP1	0.163484		RAPGEF4	-0.148316		PEX5L	-0.14585
LGI3	-0.00243631		RASAL1	-0.391075		PHACTR1	-0.0919022
LLGL1	0.137441		RFFL	0.0840006		PHLDA3	0.0891608
LPAR1	0.236083		RHOG	0.156507		PHLDB1	0.218049
LRRC28	-0.0259351		RHOU	-0.243311		PIGZ	-0.114258
MACROD1	0.00331995		RHPN2	0.477133		PINK1	-0.225477
MAG	-0.111244		RNF13	-0.0686484		PKP4	0.0429712
MAL	-0.0177839		RPH3A	0.490308		PLA2G16	0.120225
MAP6D1	0.133019		RTKN	-0.137227		PLD6	-0.210634
MAPK3	-0.0818661		S100B	-0.269132		PLEKHB1	-0.032644
MAPK8IP1	-0.0711506		SBF1	-0.0380109		PLEKHG3	0.146423
MBP	0.162391		SCCPDH	-0.048496		PLEKHH1	-0.339929
METRN	-0.10232		SCD	-0.341532		PLIN3	0.490529
MFSD3	-0.0805993		SCRN1	0.0747292		PLLP	-0.148896
MGST3	-0.00107961		SEMA4D	-0.357463		PLP1	0.1055
MICALL1	0.0780421		SEPW1	-0.0680309		PPFIA3	-0.0496826
MID1IP1	0.339453		SERPINB1	0.340265		PPP1R16B	0.106758
MOBP	0.0926922		SH3GL3	-0.214746		PPP2R2C	-0.253861
MOG	0.0543963		SIRT2	-0.101127		PRIMA1	0.183817
MON2	0.0457377		SLC25A1	0.0231384		PRKCZ	-0.215676
MYH14	-0.0606801		SLC44A1	-0.157998		PRR18	-0.0243863
NACAD	-0.0297638		SLC4A2	0.182244		PSAT1	0.519614
NDRG1	0.105667		SLCO3A1	0.0309875		PVALB	-0.339688
NINJ2	0.0173303		SNX15	0.141039		QDPR	0.221497
NIPA1	0.0806344		SPG20	0.0773446		R3HCC1	-0.0274489
NKAIN1	0.0796301		SRD5A1	-0.373869		RASAL1	-0.370229
NKAIN2	0.0490372		SS18L2	0.0533185		RFTN1	-0.594995
NMRAL1	-0.139798		SSPN	0.179956		RHOG	0.0535505
NOL3	-0.0823708		STMN4	-0.100138		RHOU	0.376383
NPB	-0.0872978		SV2A	-0.00236326		RNF13	0.135213
NRSN1	-0.414017		SYNJ2	-0.130246		RNF220	-0.250117
NUDT16	0.00912119		SYTL2	0.10248		RPH3A	-1.23314
NUDT4	0.00725503		TALDO1	-0.0162059		S100B	-0.457123
OMG	0.0429046		TDO2	-0.259008		S1PR5	-0.110634
OPALIN	-0.43704		TESK2	-0.115003		SBF1	-0.543829
OSBPL1A	0.00703872		TF	-0.809229		SCCPDH	-0.142387
OTUD7B	0.185779		TMBIM1	0.70366		SCD	-0.30733
PACS2	0.0889109		TMCC2	0.224926		SCRN1	-0.0216914
PADI2	0.0473734		TMEFF2	-0.211564		SEC14L5	-0.496931
PARM1	-0.165502		TMEM117	-0.123443		SECISBP2L	0.0585544
PCBP4	-0.0805472		TMEM125	-0.816263		SEMA4D	-0.395758
PCDH9	0.0875444		TMEM74	0.0326478		SEPW1	-0.108705
PCYT2	-0.110296		TMOD1	0.182135		SFTPC	-0.00547721
PDE6D	0.0439374		TP53INP2	-0.566583		SH3GL3	-0.289684
PDE8A	0.048145		TPD52	-0.012192		SHISA4	-0.187508
PDK3	-0.234249		TPPP	-0.0725714		SIRT2	0.181442
PDLIM2	-0.057594		TRAK2	-0.048859		SLAIN1	0.0805066
PEA15	-0.0337291		TRIM36	-0.121654		SLC25A1	0.0710147
PEX5L	0.108257		TSC22D4	0.150638		SLC44A1	0.251929
PHACTR1	-0.0544079		TSPAN17	-0.0937517		SLC45A3	-0.194918
PHLDA3	0.118955		TTLL7	-0.340195		SLC48A1	-0.122884
PHLDB1	0.0232808		TTYH2	-0.342234		SLC5A11	-0.130328
PIGQ	-0.108685		TYRO3	0.111916		SLCO3A1	-0.00753655
PIGZ	-0.291328		UGT8	-0.587148		SNX33	0.285722
PINK1	-0.113914		USP54	0.0622845		SPG20	0.147008
PKD2L1	-0.013746		WNT3	0.246381		SRCIN1	-0.543684
PKP4	0.122504		YPEL2	-0.0312815		SS18L2	0.125464
PLA2G16	0.0929031		ZCCHC17	-0.120149		SSPN	0.10023
PLD6	-0.0572248		ZDHHC9	-0.0515106		STMN4	-0.424661
PLEKHB1	0.241729					STX2	0.275362
PLEKHG3	0.0357152					SV2A	-0.597991
PLEKHH1	0.119687					SVIP	-0.406998
PLIN3	0.152112					SYNJ2	0.083875
PLLP	-0.114953					SYNPO	-0.197188
PLP1	0.150046					SYTL2	-0.385927
PLPP2	0.340404					TALDO1	-0.0376849
PPFIA3	-0.113505					TBC1D9B	-0.0157152
PPP1R14A	-0.0250166					TF	0.0431642
PPP1R16B	0.159693					TMBIM1	0.371176
PPP2R2C	-0.1266					TMCC2	0.0697594
PRIMA1	0.344191					TMEFF2	-0.681632
PRKCZ	-0.14521					TMEM125	-0.688348
PRR18	0.0885698					TMEM141	-0.0812416
PRRG1	0.366011					TMEM151A	-0.247553
PSAT1	0.16576					TMEM189	-0.154764
PTPDC1	-0.031902					TMEM205	-0.118542
PVALB	0.00455843					TMEM63A	0.181788
QDPR	0.388163					TMOD1	-0.169565
R3HCC1	-0.109006					TNFRSF13C	-0.0606406
RAB33A	0.185536					TP53INP2	-0.146943
RAB37	-0.105677					TPD52	-0.707071
RAPGEF4	0.0632672					TPPP	-0.424889
RASAL1	-0.329159					TPPP3	-0.699287
RFFL	0.129871					TPRN	-0.0858302
RFTN1	-0.0909169					TRAK2	0.207611
RHOG	0.194637					TRIM13	0.450182
RHOU	0.179877					TSC22D4	0.124159
RNF13	0.2658					TSPAN17	-0.0955921
RNF220	0.125965					TTLL7	-0.591519
RP11-26J3.4	-0.0279691					TTYH2	0.089885
RPH3A	-0.457635					TYRO3	-0.521412
RTKN	0.192109					UGT8	0.0226236
S100B	-0.127777					UNC5B	-0.105167
S1PR5	0.288385					USP30	-0.125743
SBF1	-0.0335959					USP54	0.393326
SCCPDH	-0.0160162					VMP1	-0.141229
SCD	0.00220146					WRAP53	-0.0473297
SCRN1	0.040409					WSCD1	0.345651
SEC14L5	-0.0189315					YPEL2	-0.090514
SECISBP2L	0.137525					ZBTB47	-0.0398266
SEMA4D	0.0560225					ZBTB7B	0.137291
SEPW1	0.00985648					ZCCHC17	-0.131001
SERPINB1	0.108048					ZDHHC9	-0.225885
SFTPC	0.0819309
SGK2	0.0149806
SH3GL3	0.0639027
SHISA4	-0.11734
SHROOM3	0.00986216
SIRT2	0.165004
SLAIN1	0.397325
SLC25A1	0.00684079
SLC34A3	-0.00912396
SLC44A1	0.296364
SLC45A3	0.204172
SLC48A1	-0.0111247
SLC4A2	0.170017
SLC5A11	0.436531
SLCO3A1	0.236698
SNX15	-0.00979793
SNX33	0.011189
SPG20	0.374301
SPOCK3	0.361521
SRCIN1	-0.119554
SRD5A1	-0.183494
SS18L2	0.0706226
SSPN	0.00182976
SSPO	-0.0550004
ST6GALNAC3	0.328385
STMN4	-0.0732232
STX2	0.0833225
SV2A	-0.224635
SVIP	0.0383519
SYNJ2	0.0832393
SYNPO	-0.152145
SYTL2	-0.171806
TALDO1	-0.0150597
TBC1D9B	0.0310856
TESK2	0.153468
TF	0.240758
THBS3	-0.0770178
TMBIM1	0.0659569
TMCC2	0.254905
TMEFF2	0.0503021
TMEM117	0.0413582
TMEM125	-0.134723
TMEM141	-0.130275
TMEM151A	-0.102852
TMEM189	0.0342853
TMEM205	-0.204188
TMEM63A	0.148375
TMOD1	-0.165314
TNFRSF13C	-0.0103067
TP53INP2	-0.0239618
TPD52	0.0408185
TPPP	0.0343568
TPPP3	-0.225584
TPRN	0.0991316
TRAK2	0.0297359
TRIM13	0.141333
TRIM36	-0.14721
TSC22D4	-0.0421312
TSPAN15	-0.0663398
TSPAN17	-0.0263298
TTLL7	0.0634008
TTYH2	0.123213
TYRO3	-0.0732638
UBE2D1	0.0706527
UGT8	0.347528
UNC5B	0.173619
USP30	0.0462438
USP54	0.298897
VMP1	0.0623913
WNT3	-0.087957
WRAP53	-0.00242209
WSCD1	0.117271
YPEL2	0.077717
ZBTB47	0.0869799
ZBTB7B	0.00799838
ZCCHC17	-0.221192
ZDHHC9	-0.0395386
